# Supplementary material for: Functional screen of inflammatory bowel disease genes reveals key epithelial functions
Source: Genome Med. 2021 Nov 11;13:181. doi: 10.1186/s13073-021-00996-7 (PMC8582123; doi:10.1186/s13073-021-00996-7)
Supplement: Supplementary file 3 — Additional file 3. Supporting data for Cluster 1 genes (Complete list of HITs and functional enrichment results) [file 13073_2021_996_MOESM3_ESM.xlsx]

## Sheet: OVERVIEW
Gene	# HITS	Category	Conclusions based on current screen (see main text and Box 1)	Comments
IFIH1	162	Causal	Supports causal role	Key role in anti-viral & type 1 interferon response of intestinal epithelial cells
SBNO2	297	Causal	Supports causal role	Key role in anti-viral & type 1 interferon response of intestinal epithelial cells
NFKB1	185	Causal	Supports causal role	Key role in anti-bacterial, anti-viral & type 1 interferon response of intestinal epithelial cells
NOD2	21	Causal	Supports causal role	Key role in anti-bacterial & response of intestinal epithelial cells; The impact on the transcriptome is modest.
ZFP36L1	474	Shared HITS with causal	Probable	Shared hits and functions with causal genes of Cluster 1; one other gene in locus - ACTN1, a gene involved in apical junction complexes
PITX1	428	Shared HITS with causal	Highly probable	Shared hits and functions with causal genes of Cluster 1; one other gene in locus - a histone with no impact on transcriptome
IRF1	433	Shared HITS with causal	Probable	Part of IBD5 locus with strong LD containing 5 genes; current study gives functional link to causal IBD genes
GIGYF1	198	Shared HITS with causal	Highly probable	Shared hits and functions with causal genes of Cluster 1; other genes in locus no impact on transcriptome
OTUD3	36	Shared HITS with causal	Putative	The impact on the transcriptome is modest. In the same locus as RNF186, although international fine mapping identified associated variants in gut enhancer, which may regulate OTUD3
FOS	108	Shared transcriptome with genes in cluster	Putative	This gene has overlapping impact on transcriptome to causal genes in Cluster1; no specific functional links to causal gene in Cluster1
FOXO1	68	Shared transcriptome with genes in cluster	Putative	This gene has overlapping impact on transcriptome to causal genes in Cluster 1; no specific functional links to causal gene in Cluster1
AIRE	248	Shared HITS with causal	Highly probable	Correlated HITS and shared functions with causal genes in Cluster1

## Sheet: IFIH1
HIT	ORF	Fold Change (log(2))	Z-value	gene ID
IFITM1	IFIH1+	7.90181	9.76599	8519
IFI44L	IFIH1+	7.86398	11.8416	10964
EPSTI1	IFIH1+	7.15716	9.3748	94240
UBE2L6	IFIH1+	6.58072	7.50422	9246
HLA-B	IFIH1+	6.54647	10.3083	3106
SLC15A3	IFIH1+	6.34136	11.1384	51296
OAS2	IFIH1+	5.97336	13.5267	4939
MX2	IFIH1+	5.84801	9.78241	4600
IFI6	IFIH1+	5.843	12.8456	2537
MX1	IFIH1+	5.56809	10.5702	4599
IFIT1	IFIH1+	5.08284	11.2452	3434
PSMB9	IFIH1+	5.03951	9.11552	5698
CXCL10	IFIH1+	4.90266	10.0467	3627
CCL5	IFIH1+	4.88179	9.44757	6352
RSAD2	IFIH1+	4.75682	9.31938	91543
CMPK2	IFIH1+	4.61415	10.0677	129607
IFITM3	IFIH1+	4.5028	12.3379	10410
DDX60	IFIH1+	4.39482	8.39629	55601
GBP4	IFIH1+	4.17427	8.3232	115361
IFNB1	IFIH1+	4.1669	12.7199	3456
IFNL1	IFIH1+	4.10701	11.8322	282618
IFI44	IFIH1+	4.0858	11.278	10561
IFI27	IFIH1+	4.02581	6.19045	3429
IFIT3	IFIH1+	4.00638	8.83222	3437
LAMP3	IFIH1+	3.99235	8.51541	27074
RTP4	IFIH1+	3.94942	8.29451	64108
GBP1	IFIH1+	3.91531	7.13232	2633
USP18	IFIH1+	3.85095	11.0948	11274
SLC26A4	IFIH1+	3.80151	9.55638	5172
CXCL11	IFIH1+	3.74249	7.90239	6373
OASL	IFIH1+	3.73822	7.99444	8638
IFI16	IFIH1+	3.72617	7.4128	3428
DDX58	IFIH1+	3.68961	12.4672	23586
TAP1	IFIH1+	3.47312	10.3869	6890
OAS1	IFIH1+	3.43275	7.86678	4938
SP110	IFIH1+	3.40913	13.7443	3431
STAT1	IFIH1+	3.29507	17.3243	6772
CASP1	IFIH1+	3.25495	6.57738	834
SP100	IFIH1+	3.25424	7.1181	6672
CFB	IFIH1+	3.25392	7.20293	629
IFIT2	IFIH1+	3.23103	8.40225	3433
DHX58	IFIH1+	3.21594	6.33706	79132
IFNL2	IFIH1+	3.16612	8.57641	282616
TMEM140	IFIH1+	3.14506	5.99053	55281
LTB	IFIH1+	3.13069	6.52477	4050
RASGRP3	IFIH1+	3.10033	9.49892	25780
PARP9	IFIH1+	3.08559	12.4227	83666
SEPT4	IFIH1+	3.08537	8.00902	5414
HLA-F	IFIH1+	3.0793	9.96314	3134
ODF3B	IFIH1+	3.03688	6.33995	440836
XAF1	IFIH1+	2.94648	13.9128	54739
IRF9	IFIH1+	2.91002	6.54012	10379
NAPSB	IFIH1+	2.90482	7.54335	256236
ISG15	IFIH1+	2.89292	14.4342	9636
TYMP	IFIH1+	2.82523	8.10654	1890
IFITM2	IFIH1+	2.81992	11.4412	10581
ETV7	IFIH1+	2.78956	8.93442	51513
HELZ2	IFIH1+	2.77627	10.5517	85441
HLA-C	IFIH1+	2.74828	13.9928	3107
UBA7	IFIH1+	2.66975	5.66244	7318
PARP10	IFIH1+	2.60991	6.13115	84875
PML	IFIH1+	2.57943	8.12287	5371
PSMB8	IFIH1+	2.54389	8.84869	5696
PARP14	IFIH1+	2.53562	12.6868	54625
ISG20	IFIH1+	2.51937	6.01624	3669
PLEKHA4	IFIH1+	2.5142	7.8532	57664
TRANK1	IFIH1+	2.49511	5.71922	9881
C15orf48	IFIH1+	2.45564	5.0413	84419
GSDMB	IFIH1+	2.38465	9.97112	55876
IL32	IFIH1+	2.38387	4.20983	9235
IRF7	IFIH1+	2.32488	17.6675	3665
CPVL	IFIH1+	2.31602	4.25056	54504
SLFN5	IFIH1+	2.3089	5.32457	162394
BTN3A3	IFIH1+	2.29724	6.10572	10384
PLSCR1	IFIH1+	2.28762	10.596	5359
C19orf66	IFIH1+	2.27864	6.15149	55337
PARP12	IFIH1+	2.27114	14.4764	64761
IFI35	IFIH1+	2.1875	10.1041	3430
TNFSF10	IFIH1+	2.15132	4.46824	8743
CCL20	IFIH1+	2.10745	4.84376	6364
LMO2	IFIH1+	2.10278	4.35643	4005
CYP2J2	IFIH1+	2.08635	4.01891	1573
MAP2	IFIH1+	2.0842	4.3565	4133
ADA	IFIH1+	2.07151	4.75721	100
RAET1L	IFIH1+	2.05729	4.32226	154064
B2M	IFIH1+	1.93939	9.58257	567
ACKR4	IFIH1+	1.93537	5.45216	51554
LGALS9	IFIH1+	1.91825	5.17891	3965
BTN3A1	IFIH1+	1.86545	4.1008	11119
TNF	IFIH1+	1.84303	5.93028	7124
PXK	IFIH1+	1.82783	4.6304	54899
PPM1K	IFIH1+	1.79803	4.7683	152926
ZC3HAV1	IFIH1+	1.76837	8.38455	56829
TPK1	IFIH1+	1.75281	4.66528	27010
PHF11	IFIH1+	1.74795	9.77193	51131
REC8	IFIH1+	1.74453	4.68832	9985
SP140L	IFIH1+	1.72734	11.5895	93349
EIF2AK2	IFIH1+	1.72716	12.2124	5610
BST2	IFIH1+	1.717	9.13361	684
STAT4	IFIH1+	1.65069	6.32229	6775
ZNFX1	IFIH1+	1.63762	9.35916	57169
DHRS2	IFIH1+	1.63192	5.35607	10202
PMAIP1	IFIH1+	1.61215	4.9194	5366
TLR3	IFIH1+	1.59426	4.33065	7098
BATF2	IFIH1+	1.58454	4.79422	116071
CLEC1B	IFIH1+	1.57037	4.04956	51266
HLA-A	IFIH1+	1.55392	12.5687	3105
FZD4	IFIH1+	1.527	4.35473	8322
IRF1	IFIH1+	1.52698	7.50077	3659
SP140	IFIH1+	1.52538	9.76313	11262
STAT2	IFIH1+	1.51321	6.51789	6773
BTN3A2	IFIH1+	1.49683	7.06938	11118
PIK3AP1	IFIH1+	1.48023	4.23623	118788
TNFAIP3	IFIH1+	1.45404	4.24393	7128
TRIM21	IFIH1+	1.4479	8.79883	6737
KLHL29	IFIH1+	1.44195	4.04123	114818
ZNRD1ASP	IFIH1+	1.4292	10.1313	80862
RGL4	IFIH1+	1.383	4.76287	266747
ITGAM	IFIH1+	1.38176	5.281	3684
ATP10B	IFIH1+	1.34338	5.32963	23120
IL7	IFIH1+	1.32866	5.18109	3574
RARRES3	IFIH1+	1.30227	4.25678	5920
RARRES1	IFIH1+	1.29828	4.62132	5918
CD83	IFIH1+	1.29619	4.89352	9308
TDRD7	IFIH1+	1.28945	8.14563	23424
HLA-E	IFIH1+	1.24709	6.71833	3133
CKMT1B	IFIH1+	1.22872	4.41876	1159
KSR1	IFIH1+	1.22513	5.75729	8844
GRB10	IFIH1+	1.22101	4.56517	2887
NFKBIA	IFIH1+	1.21148	7.26475	4792
NPIPB8	IFIH1+	1.20314	4.64586	728734
ZCCHC24	IFIH1+	1.20212	6.59471	219654
C6orf15	IFIH1+	1.19976	4.01682	29113
LY6E	IFIH1+	1.19075	7.48497	4061
PRSS36	IFIH1+	1.17002	6.22641	146547
SH2B3	IFIH1+	1.16724	4.6411	10019
SOCS1	IFIH1+	1.15542	7.82545	8651
LAP3	IFIH1+	1.1392	7.18292	51056
IL15RA	IFIH1+	1.13816	6.97699	3601
ADAR	IFIH1+	1.13543	13.1653	103
AGPAT3	IFIH1+	1.13189	7.27169	56894
JAK2	IFIH1+	1.12208	5.34569	3717
ULBP2	IFIH1+	1.11905	4.89229	80328
TRIM38	IFIH1+	1.11773	4.54186	10475
TAPBPL	IFIH1+	1.10782	5.06019	55080
PLEKHF1	IFIH1+	1.09838	4.5987	79156
ERAP1	IFIH1+	1.09672	6.26492	51752
HLA-H	IFIH1+	1.09115	10.0078	3136
WARS	IFIH1+	1.08996	7.41998	7453
PROCR	IFIH1+	1.08839	7.70626	10544
PSORS1C1	IFIH1+	1.08128	4.75876	170679
ERAP2	IFIH1+	1.06698	8.48663	64167
HLA-G	IFIH1+	1.05983	7.41127	3135
CEACAM1	IFIH1+	1.05925	5.27708	634
LTBP1	IFIH1+	1.03974	4.28386	4052
PNPT1	IFIH1+	1.03744	5.48534	87178
IL15	IFIH1+	1.02901	4.3799	3600
TRIM5	IFIH1+	1.02651	5.95721	85363
ANGPTL6	IFIH1+	1.01789	7.02811	83854
ADPRH	IFIH1+	1.01756	5.34628	141
CKMT1A	IFIH1+	1.01536	4.59015	548596
ABCG2	IFIH1+	1.01066	4.10589	9429

## Sheet: IFIH1 annotations
source	term_name	term_id	adjusted_p_value	negative_log10_of_adjusted_p_value	term_size	query_size	intersection_size	effective_domain_size	intersections
GO:MF	double-stranded RNA binding	GO:0003725	3.87036e-06	5.41225	74	139	9	18098	OAS2,DDX60,OASL,DDX58,OAS1,DHX58,EIF2AK2,TLR3,ADAR
GO:MF	cytokine activity	GO:0005125	7.92065e-06	5.10124	220	89	11	18098	CXCL10,CCL5,IFNB1,IFNL1,CXCL11,IFNL2,LTB,IL32,TNFSF10,CCL20,TNF
GO:MF	cytokine receptor binding	GO:0005126	2.02707e-05	4.69313	286	156	15	18098	CXCL10,CCL5,IFNB1,IFNL1,CXCL11,STAT1,LTB,TNFSF10,CCL20,TNF,IL7,SH2B3,JAK2,ERAP1,IL15
GO:MF	peptide antigen binding	GO:0042605	6.07035e-05	4.21679	27	152	6	18098	HLA-B,TAP1,HLA-F,HLA-C,HLA-A,HLA-G
GO:MF	NAD+ ADP-ribosyltransferase activity	GO:0003950	0.000111279	3.95359	25	92	5	18098	PARP9,PARP10,PARP14,PARP12,ZC3HAV1
GO:MF	transferase activity, transferring pentosyl groups	GO:0016763	0.000231728	3.63502	54	92	6	18098	PARP9,TYMP,PARP10,PARP14,PARP12,ZC3HAV1
GO:MF	TAP binding	GO:0046977	0.0028778	2.54094	6	106	3	18098	TAP1,HLA-F,HLA-A
GO:MF	receptor ligand activity	GO:0048018	0.00313029	2.50441	483	89	12	18098	CXCL10,CCL5,IFNB1,IFNL1,CXCL11,IFNL2,LTB,TYMP,IL32,TNFSF10,CCL20,TNF
GO:MF	signaling receptor activator activity	GO:0030546	0.00355048	2.44971	489	89	12	18098	CXCL10,CCL5,IFNB1,IFNL1,CXCL11,IFNL2,LTB,TYMP,IL32,TNFSF10,CCL20,TNF
GO:MF	carbohydrate derivative binding	GO:0097367	0.00500178	2.30088	2241	35	15	18098	IFI44L,UBE2L6,OAS2,MX2,MX1,CXCL10,CMPK2,DDX60,GBP4,GBP1,CXCL11,OASL,DDX58,TAP1,OAS1
GO:MF	chemokine receptor binding	GO:0042379	0.00726169	2.13896	66	37	4	18098	CXCL10,CCL5,CXCL11,STAT1
GO:MF	signaling receptor binding	GO:0005102	0.00760168	2.11909	1652	156	32	18098	HLA-B,CXCL10,CCL5,IFNB1,IFNL1,RTP4,CXCL11,OASL,TAP1,STAT1,IFNL2,LTB,HLA-F,TYMP,IL32,BTN3A3,PLSCR1,TNFSF10,CCL20,RAET1L,BTN3A1,TNF,BTN3A2,IL7,GRB10,SH2B3,SOCS1,JAK2,ULBP2,ERAP1,HLA-G,IL15
GO:MF	receptor regulator activity	GO:0030545	0.00800833	2.09646	530	89	12	18098	CXCL10,CCL5,IFNB1,IFNL1,CXCL11,IFNL2,LTB,TYMP,IL32,TNFSF10,CCL20,TNF
GO:MF	2'-5'-oligoadenylate synthetase activity	GO:0001730	0.00812452	2.0902	3	35	2	18098	OAS2,OAS1
GO:MF	tumor necrosis factor receptor binding	GO:0005164	0.0131981	1.87949	32	89	4	18098	STAT1,LTB,TNFSF10,TNF
GO:MF	purine ribonucleoside triphosphate binding	GO:0035639	0.0158861	1.79898	1847	35	13	18098	IFI44L,UBE2L6,OAS2,MX2,MX1,CMPK2,DDX60,GBP4,GBP1,OASL,DDX58,TAP1,OAS1
GO:MF	CXCR3 chemokine receptor binding	GO:0048248	0.0197621	1.70417	5	30	2	18098	CXCL10,CXCL11
GO:MF	purine ribonucleotide binding	GO:0032555	0.0227656	1.64272	1910	35	13	18098	IFI44L,UBE2L6,OAS2,MX2,MX1,CMPK2,DDX60,GBP4,GBP1,OASL,DDX58,TAP1,OAS1
GO:MF	protein ADP-ribosylase activity	GO:1990404	0.0233032	1.63259	15	76	3	18098	PARP10,PARP14,PARP12
GO:MF	purine nucleotide binding	GO:0017076	0.0244753	1.61127	1923	35	13	18098	IFI44L,UBE2L6,OAS2,MX2,MX1,CMPK2,DDX60,GBP4,GBP1,OASL,DDX58,TAP1,OAS1
GO:MF	ribonucleotide binding	GO:0032553	0.0247481	1.60646	1925	35	13	18098	IFI44L,UBE2L6,OAS2,MX2,MX1,CMPK2,DDX60,GBP4,GBP1,OASL,DDX58,TAP1,OAS1
GO:MF	peptide binding	GO:0042277	0.0258908	1.58686	290	152	11	18098	HLA-B,TAP1,HLA-F,HLA-C,HLA-A,FZD4,ITGAM,NFKBIA,ERAP1,ERAP2,HLA-G
GO:MF	chemokine activity	GO:0008009	0.045798	1.33915	49	79	4	18098	CXCL10,CCL5,CXCL11,CCL20
GO:BP	response to type I interferon	GO:0034340	2.18567e-47	46.6604	94	110	33	17816	IFITM1,HLA-B,OAS2,MX2,IFI6,MX1,IFIT1,RSAD2,IFITM3,IFNB1,IFI27,IFIT3,USP18,OASL,OAS1,STAT1,SP100,IFIT2,HLA-F,XAF1,IRF9,ISG15,IFITM2,HLA-C,PSMB8,ISG20,IRF7,C19ORF66,IFI35,BST2,HLA-A,IRF1,STAT2
GO:BP	response to virus	GO:0009615	3.88517e-47	46.4106	327	113	46	17816	IFITM1,IFI44L,OAS2,MX2,IFI6,MX1,IFIT1,CXCL10,CCL5,RSAD2,IFITM3,DDX60,IFNB1,IFNL1,IFI44,IFI27,IFIT3,RTP4,GBP1,OASL,IFI16,DDX58,OAS1,STAT1,IFIT2,DHX58,IFNL2,PARP9,IRF9,ISG15,IFITM2,PML,ISG20,IRF7,PLSCR1,C19ORF66,LGALS9,TNF,ZC3HAV1,EIF2AK2,BST2,PMAIP1,TLR3,IRF1,STAT2,TNFAIP3
GO:BP	defense response to virus	GO:0051607	1.03897e-46	45.9834	240	113	42	17816	IFITM1,IFI44L,OAS2,MX2,IFI6,MX1,IFIT1,CXCL10,RSAD2,IFITM3,DDX60,IFNB1,IFNL1,IFI27,IFIT3,RTP4,GBP1,OASL,IFI16,DDX58,OAS1,STAT1,IFIT2,DHX58,IFNL2,PARP9,IRF9,ISG15,IFITM2,PML,ISG20,IRF7,PLSCR1,C19ORF66,ZC3HAV1,EIF2AK2,BST2,PMAIP1,TLR3,IRF1,STAT2,TNFAIP3
GO:BP	type I interferon signaling pathway	GO:0060337	4.89951e-46	45.3098	90	110	32	17816	IFITM1,HLA-B,OAS2,MX2,IFI6,MX1,IFIT1,RSAD2,IFITM3,IFNB1,IFI27,IFIT3,USP18,OASL,OAS1,STAT1,SP100,IFIT2,HLA-F,XAF1,IRF9,ISG15,IFITM2,HLA-C,PSMB8,ISG20,IRF7,IFI35,BST2,HLA-A,IRF1,STAT2
GO:BP	cellular response to type I interferon	GO:0071357	4.89951e-46	45.3098	90	110	32	17816	IFITM1,HLA-B,OAS2,MX2,IFI6,MX1,IFIT1,RSAD2,IFITM3,IFNB1,IFI27,IFIT3,USP18,OASL,OAS1,STAT1,SP100,IFIT2,HLA-F,XAF1,IRF9,ISG15,IFITM2,HLA-C,PSMB8,ISG20,IRF7,IFI35,BST2,HLA-A,IRF1,STAT2
GO:BP	defense response to other organism	GO:0098542	1.86308e-45	44.7298	1178	157	77	17816	IFITM1,IFI44L,HLA-B,OAS2,MX2,IFI6,MX1,IFIT1,PSMB9,CXCL10,CCL5,RSAD2,IFITM3,DDX60,GBP4,IFNB1,IFNL1,IFI27,IFIT3,RTP4,GBP1,USP18,OASL,IFI16,DDX58,OAS1,STAT1,CASP1,SP100,CFB,IFIT2,DHX58,IFNL2,PARP9,HLA-F,XAF1,IRF9,ISG15,IFITM2,HLA-C,PML,PSMB8,PARP14,ISG20,IRF7,PLSCR1,C19ORF66,IFI35,CCL20,RAET1L,B2M,LGALS9,TNF,ZC3HAV1,EIF2AK2,BST2,PMAIP1,TLR3,BATF2,HLA-A,IRF1,STAT2,PIK3AP1,TNFAIP3,TRIM21,ITGAM,NFKBIA,…
GO:BP	cytokine-mediated signaling pathway	GO:0019221	2.46234e-44	43.6087	790	157	66	17816	IFITM1,HLA-B,OAS2,MX2,IFI6,MX1,IFIT1,PSMB9,CXCL10,CCL5,RSAD2,IFITM3,IFNB1,IFNL1,IFI27,IFIT3,GBP1,USP18,CXCL11,OASL,OAS1,STAT1,CASP1,SP100,IFIT2,IFNL2,LTB,PARP9,HLA-F,XAF1,IRF9,ISG15,IFITM2,HLA-C,PML,PSMB8,PARP14,ISG20,IL32,IRF7,IFI35,CCL20,B2M,ACKR4,TNF,BST2,STAT4,HLA-A,FZD4,IRF1,STAT2,TNFAIP3,TRIM21,ITGAM,IL7,NFKBIA,SH2B3,SOCS1,IL15RA,ADAR,JAK2,TRIM38,HLA-G,CEACAM1,IL15,TRIM5
GO:BP	response to cytokine	GO:0034097	1.56452e-43	42.8056	1207	157	76	17816	IFITM1,HLA-B,OAS2,MX2,IFI6,MX1,IFIT1,PSMB9,CXCL10,CCL5,RSAD2,IFITM3,GBP4,IFNB1,IFNL1,IFI27,IFIT3,LAMP3,GBP1,USP18,CXCL11,OASL,IFI16,DDX58,OAS1,STAT1,CASP1,SP100,IFIT2,IFNL2,LTB,PARP9,HLA-F,XAF1,IRF9,ISG15,IFITM2,HLA-C,PML,PSMB8,PARP14,ISG20,IL32,IRF7,PLSCR1,C19ORF66,IFI35,CCL20,B2M,ACKR4,LGALS9,TNF,EIF2AK2,BST2,STAT4,TLR3,HLA-A,FZD4,IRF1,STAT2,TNFAIP3,TRIM21,ITGAM,IL7,NFKBIA,SH2B3,SOCS1,IL15RA,AD…
GO:BP	innate immune response	GO:0045087	8.4709e-43	42.0721	985	157	70	17816	IFITM1,HLA-B,OAS2,MX2,IFI6,MX1,IFIT1,PSMB9,CCL5,RSAD2,IFITM3,DDX60,GBP4,IFNB1,IFNL1,IFI27,IFIT3,GBP1,USP18,OASL,IFI16,DDX58,OAS1,STAT1,CASP1,SP100,CFB,IFIT2,DHX58,IFNL2,PARP9,HLA-F,XAF1,IRF9,ISG15,IFITM2,HLA-C,PML,PSMB8,PARP14,ISG20,IRF7,PLSCR1,C19ORF66,IFI35,CCL20,RAET1L,B2M,LGALS9,ZC3HAV1,EIF2AK2,BST2,TLR3,HLA-A,IRF1,STAT2,PIK3AP1,TNFAIP3,TRIM21,ITGAM,NFKBIA,SOCS1,ADAR,JAK2,ULBP2,TRIM38,ERAP1,H…
GO:BP	response to other organism	GO:0051707	6.58359e-42	41.1815	1507	157	81	17816	IFITM1,IFI44L,HLA-B,OAS2,MX2,IFI6,MX1,IFIT1,PSMB9,CXCL10,CCL5,RSAD2,CMPK2,IFITM3,DDX60,GBP4,IFNB1,IFNL1,IFI44,IFI27,IFIT3,RTP4,GBP1,USP18,CXCL11,OASL,IFI16,DDX58,OAS1,STAT1,CASP1,SP100,CFB,IFIT2,DHX58,IFNL2,PARP9,HLA-F,XAF1,IRF9,ISG15,IFITM2,HLA-C,PML,PSMB8,PARP14,ISG20,C15ORF48,IRF7,PLSCR1,C19ORF66,IFI35,CCL20,RAET1L,B2M,LGALS9,TNF,ZC3HAV1,EIF2AK2,BST2,PMAIP1,TLR3,BATF2,HLA-A,IRF1,STAT2,PIK3AP1,…
GO:BP	response to external biotic stimulus	GO:0043207	7.28454e-42	41.1376	1509	157	81	17816	IFITM1,IFI44L,HLA-B,OAS2,MX2,IFI6,MX1,IFIT1,PSMB9,CXCL10,CCL5,RSAD2,CMPK2,IFITM3,DDX60,GBP4,IFNB1,IFNL1,IFI44,IFI27,IFIT3,RTP4,GBP1,USP18,CXCL11,OASL,IFI16,DDX58,OAS1,STAT1,CASP1,SP100,CFB,IFIT2,DHX58,IFNL2,PARP9,HLA-F,XAF1,IRF9,ISG15,IFITM2,HLA-C,PML,PSMB8,PARP14,ISG20,C15ORF48,IRF7,PLSCR1,C19ORF66,IFI35,CCL20,RAET1L,B2M,LGALS9,TNF,ZC3HAV1,EIF2AK2,BST2,PMAIP1,TLR3,BATF2,HLA-A,IRF1,STAT2,PIK3AP1,…
GO:BP	defense response	GO:0006952	1.30502e-41	40.8844	1726	157	85	17816	IFITM1,IFI44L,HLA-B,OAS2,MX2,IFI6,MX1,IFIT1,PSMB9,CXCL10,CCL5,RSAD2,IFITM3,DDX60,GBP4,IFNB1,IFNL1,IFI27,IFIT3,RTP4,GBP1,USP18,CXCL11,OASL,IFI16,DDX58,TAP1,OAS1,STAT1,CASP1,SP100,CFB,IFIT2,DHX58,IFNL2,PARP9,HLA-F,XAF1,IRF9,ISG15,IFITM2,HLA-C,PML,PSMB8,PARP14,ISG20,IL32,IRF7,PLSCR1,C19ORF66,IFI35,CCL20,ADA,RAET1L,B2M,LGALS9,TNF,PXK,ZC3HAV1,EIF2AK2,BST2,PMAIP1,TLR3,BATF2,CLEC1B,HLA-A,IRF1,SP140,STAT…
GO:BP	response to biotic stimulus	GO:0009607	2.19502e-41	40.6586	1531	157	81	17816	IFITM1,IFI44L,HLA-B,OAS2,MX2,IFI6,MX1,IFIT1,PSMB9,CXCL10,CCL5,RSAD2,CMPK2,IFITM3,DDX60,GBP4,IFNB1,IFNL1,IFI44,IFI27,IFIT3,RTP4,GBP1,USP18,CXCL11,OASL,IFI16,DDX58,OAS1,STAT1,CASP1,SP100,CFB,IFIT2,DHX58,IFNL2,PARP9,HLA-F,XAF1,IRF9,ISG15,IFITM2,HLA-C,PML,PSMB8,PARP14,ISG20,C15ORF48,IRF7,PLSCR1,C19ORF66,IFI35,CCL20,RAET1L,B2M,LGALS9,TNF,ZC3HAV1,EIF2AK2,BST2,PMAIP1,TLR3,BATF2,HLA-A,IRF1,STAT2,PIK3AP1,…
GO:BP	cellular response to cytokine stimulus	GO:0071345	2.4953e-40	39.6029	1114	157	71	17816	IFITM1,HLA-B,OAS2,MX2,IFI6,MX1,IFIT1,PSMB9,CXCL10,CCL5,RSAD2,IFITM3,GBP4,IFNB1,IFNL1,IFI27,IFIT3,GBP1,USP18,CXCL11,OASL,IFI16,OAS1,STAT1,CASP1,SP100,IFIT2,IFNL2,LTB,PARP9,HLA-F,XAF1,IRF9,ISG15,IFITM2,HLA-C,PML,PSMB8,PARP14,ISG20,IL32,IRF7,IFI35,CCL20,B2M,ACKR4,LGALS9,TNF,BST2,STAT4,TLR3,HLA-A,FZD4,IRF1,STAT2,TNFAIP3,TRIM21,ITGAM,IL7,NFKBIA,SH2B3,SOCS1,IL15RA,ADAR,JAK2,TRIM38,HLA-G,CEACAM1,PNPT1,I…
GO:BP	immune response	GO:0006955	2.87099e-37	36.542	2259	157	90	17816	IFITM1,IFI44L,HLA-B,OAS2,MX2,IFI6,MX1,IFIT1,PSMB9,CXCL10,CCL5,RSAD2,IFITM3,DDX60,GBP4,IFNB1,IFNL1,IFI44,IFI27,IFIT3,LAMP3,GBP1,USP18,CXCL11,OASL,IFI16,DDX58,TAP1,OAS1,STAT1,CASP1,SP100,CFB,IFIT2,DHX58,IFNL2,LTB,PARP9,HLA-F,XAF1,IRF9,ISG15,IFITM2,HLA-C,PML,PSMB8,PARP14,ISG20,IL32,IRF7,BTN3A3,PLSCR1,C19ORF66,IFI35,TNFSF10,CCL20,ADA,RAET1L,B2M,ACKR4,LGALS9,BTN3A1,TNF,ZC3HAV1,EIF2AK2,BST2,TLR3,HLA-A,…
GO:BP	regulation of multi-organism process	GO:0043900	2.08373e-33	32.6812	764	157	56	17816	IFITM1,HLA-B,MX1,IFIT1,PSMB9,CCL5,RSAD2,IFITM3,DDX60,IFNB1,IFI27,LAMP3,USP18,OASL,IFI16,DDX58,OAS1,STAT1,DHX58,PARP9,HLA-F,ISG15,IFITM2,PARP10,PML,PSMB8,PARP14,ISG20,IRF7,PLSCR1,C19ORF66,ADA,RAET1L,LGALS9,TNF,ZC3HAV1,EIF2AK2,BST2,TLR3,HLA-A,IRF1,PIK3AP1,TNFAIP3,TRIM21,ITGAM,NFKBIA,SOCS1,ADAR,JAK2,ULBP2,TRIM38,ERAP1,HLA-G,CEACAM1,IL15,TRIM5
GO:BP	immune system process	GO:0002376	2.97029e-32	31.5272	3177	157	98	17816	IFITM1,IFI44L,HLA-B,OAS2,MX2,IFI6,MX1,IFIT1,PSMB9,CXCL10,CCL5,RSAD2,IFITM3,DDX60,GBP4,IFNB1,IFNL1,IFI44,IFI27,IFIT3,LAMP3,RTP4,GBP1,USP18,CXCL11,OASL,IFI16,DDX58,TAP1,OAS1,STAT1,CASP1,SP100,CFB,IFIT2,DHX58,IFNL2,LTB,PARP9,HLA-F,XAF1,IRF9,ISG15,IFITM2,HLA-C,PML,PSMB8,PARP14,ISG20,IL32,IRF7,BTN3A3,PLSCR1,C19ORF66,IFI35,TNFSF10,CCL20,LMO2,ADA,RAET1L,B2M,ACKR4,LGALS9,BTN3A1,TNF,ZC3HAV1,EIF2AK2,BST2,D…
GO:BP	negative regulation of multi-organism process	GO:0043901	4.29623e-32	31.3669	224	157	36	17816	IFITM1,HLA-B,MX1,IFIT1,CCL5,RSAD2,IFITM3,IFNB1,OASL,IFI16,OAS1,STAT1,DHX58,HLA-F,ISG15,IFITM2,PARP10,PML,PARP14,ISG20,PLSCR1,C19ORF66,ADA,LGALS9,TNF,ZC3HAV1,EIF2AK2,BST2,HLA-A,TNFAIP3,TRIM21,ADAR,TRIM38,HLA-G,CEACAM1,TRIM5
GO:BP	response to interferon-gamma	GO:0034341	2.21237e-31	30.6551	195	157	34	17816	IFITM1,HLA-B,OAS2,CCL5,IFITM3,GBP4,GBP1,OASL,OAS1,STAT1,CASP1,SP100,PARP9,HLA-F,IRF9,IFITM2,HLA-C,PML,PARP14,IRF7,C19ORF66,CCL20,B2M,LGALS9,BST2,TLR3,HLA-A,IRF1,TRIM21,SOCS1,JAK2,TRIM38,HLA-G,TRIM5
GO:BP	immune effector process	GO:0002252	7.47067e-29	28.1266	1266	113	54	17816	IFITM1,IFI44L,HLA-B,OAS2,MX2,IFI6,MX1,IFIT1,CXCL10,RSAD2,IFITM3,DDX60,IFNB1,IFNL1,IFI27,IFIT3,RTP4,GBP1,OASL,IFI16,DDX58,OAS1,STAT1,CFB,IFIT2,DHX58,IFNL2,PARP9,HLA-F,IRF9,ISG15,IFITM2,HLA-C,PML,ISG20,IRF7,BTN3A3,PLSCR1,C19ORF66,ADA,RAET1L,B2M,LGALS9,TNF,ZC3HAV1,EIF2AK2,BST2,PMAIP1,TLR3,HLA-A,IRF1,STAT2,BTN3A2,TNFAIP3
GO:BP	negative regulation of viral genome replication	GO:0045071	5.52662e-28	27.2575	60	98	20	17816	IFITM1,MX1,IFIT1,CCL5,RSAD2,IFITM3,IFNB1,OASL,IFI16,OAS1,ISG15,IFITM2,PARP10,ISG20,PLSCR1,C19ORF66,TNF,ZC3HAV1,EIF2AK2,BST2
GO:BP	multi-organism process	GO:0051704	7.71171e-28	27.1128	3028	114	75	17816	IFITM1,IFI44L,HLA-B,OAS2,MX2,IFI6,MX1,IFIT1,PSMB9,CXCL10,CCL5,RSAD2,CMPK2,IFITM3,DDX60,GBP4,IFNB1,IFNL1,IFI44,IFI27,IFIT3,LAMP3,RTP4,GBP1,USP18,CXCL11,OASL,IFI16,DDX58,TAP1,OAS1,SP110,STAT1,CASP1,SP100,CFB,IFIT2,DHX58,IFNL2,PARP9,HLA-F,XAF1,IRF9,ISG15,IFITM2,HLA-C,PARP10,PML,PSMB8,PARP14,ISG20,C15ORF48,IRF7,PLSCR1,C19ORF66,IFI35,CCL20,ADA,RAET1L,B2M,LGALS9,TNF,ZC3HAV1,REC8,EIF2AK2,BST2,PMAIP1,TLR…
GO:BP	response to external stimulus	GO:0009605	9.43519e-27	26.0252	2842	114	72	17816	IFITM1,IFI44L,HLA-B,OAS2,MX2,IFI6,MX1,IFIT1,PSMB9,CXCL10,CCL5,RSAD2,CMPK2,IFITM3,DDX60,GBP4,IFNB1,IFNL1,IFI44,IFI27,IFIT3,RTP4,GBP1,USP18,CXCL11,OASL,IFI16,DDX58,OAS1,STAT1,CASP1,SP100,CFB,IFIT2,DHX58,IFNL2,PARP9,HLA-F,XAF1,IRF9,ISG15,TYMP,IFITM2,HLA-C,PML,PSMB8,PARP14,ISG20,C15ORF48,IRF7,PLSCR1,C19ORF66,IFI35,CCL20,ADA,RAET1L,B2M,ACKR4,LGALS9,TNF,ZC3HAV1,EIF2AK2,BST2,PMAIP1,TLR3,BATF2,HLA-A,IRF1…
GO:BP	negative regulation of viral process	GO:0048525	1.06415e-26	25.973	100	114	23	17816	IFITM1,MX1,IFIT1,CCL5,RSAD2,IFITM3,IFNB1,OASL,IFI16,OAS1,STAT1,ISG15,IFITM2,PARP10,PML,ISG20,PLSCR1,C19ORF66,TNF,ZC3HAV1,EIF2AK2,BST2,TRIM21
GO:BP	negative regulation of viral life cycle	GO:1903901	1.49488e-26	25.8254	86	114	22	17816	IFITM1,MX1,IFIT1,CCL5,RSAD2,IFITM3,IFNB1,OASL,IFI16,OAS1,ISG15,IFITM2,PARP10,PML,ISG20,PLSCR1,C19ORF66,TNF,ZC3HAV1,EIF2AK2,BST2,TRIM21
GO:BP	regulation of viral life cycle	GO:1903900	3.53134e-26	25.4521	150	157	28	17816	IFITM1,MX1,IFIT1,CCL5,RSAD2,IFITM3,IFNB1,IFI27,LAMP3,OASL,IFI16,OAS1,ISG15,IFITM2,PARP10,PML,ISG20,PLSCR1,C19ORF66,LGALS9,TNF,ZC3HAV1,EIF2AK2,BST2,TRIM21,ADAR,TRIM38,TRIM5
GO:BP	cellular response to interferon-gamma	GO:0071346	1.24098e-25	24.9062	175	157	29	17816	HLA-B,OAS2,CCL5,GBP4,GBP1,OASL,OAS1,STAT1,CASP1,SP100,PARP9,HLA-F,IRF9,HLA-C,PML,PARP14,IRF7,CCL20,B2M,LGALS9,TLR3,HLA-A,IRF1,TRIM21,SOCS1,JAK2,TRIM38,HLA-G,TRIM5
GO:BP	regulation of viral genome replication	GO:0045069	4.97836e-25	24.3029	97	98	21	17816	IFITM1,MX1,IFIT1,CCL5,RSAD2,IFITM3,IFNB1,IFI27,OASL,IFI16,OAS1,ISG15,IFITM2,PARP10,ISG20,PLSCR1,C19ORF66,TNF,ZC3HAV1,EIF2AK2,BST2
GO:BP	interferon-gamma-mediated signaling pathway	GO:0060333	5.85398e-25	24.2325	86	157	23	17816	HLA-B,OAS2,GBP1,OASL,OAS1,STAT1,SP100,PARP9,HLA-F,IRF9,HLA-C,PML,PARP14,IRF7,B2M,HLA-A,IRF1,TRIM21,SOCS1,JAK2,TRIM38,HLA-G,TRIM5
GO:BP	regulation of viral process	GO:0050792	1.07125e-23	22.9701	206	98	25	17816	IFITM1,MX1,IFIT1,CCL5,RSAD2,IFITM3,IFNB1,IFI27,LAMP3,OASL,IFI16,OAS1,STAT1,ISG15,IFITM2,PARP10,PML,ISG20,PLSCR1,C19ORF66,LGALS9,TNF,ZC3HAV1,EIF2AK2,BST2
GO:BP	viral genome replication	GO:0019079	1.32661e-22	21.8773	124	98	21	17816	IFITM1,MX1,IFIT1,CCL5,RSAD2,IFITM3,IFNB1,IFI27,OASL,IFI16,OAS1,ISG15,IFITM2,PARP10,ISG20,PLSCR1,C19ORF66,TNF,ZC3HAV1,EIF2AK2,BST2
GO:BP	regulation of symbiosis, encompassing mutualism through parasitism	GO:0043903	2.79848e-22	21.5531	234	98	25	17816	IFITM1,MX1,IFIT1,CCL5,RSAD2,IFITM3,IFNB1,IFI27,LAMP3,OASL,IFI16,OAS1,STAT1,ISG15,IFITM2,PARP10,PML,ISG20,PLSCR1,C19ORF66,LGALS9,TNF,ZC3HAV1,EIF2AK2,BST2
GO:BP	response to stress	GO:0006950	3.9861e-22	21.3995	4033	114	78	17816	IFITM1,IFI44L,UBE2L6,HLA-B,OAS2,MX2,IFI6,MX1,IFIT1,PSMB9,CXCL10,CCL5,RSAD2,IFITM3,DDX60,GBP4,IFNB1,IFNL1,IFI27,IFIT3,RTP4,GBP1,USP18,CXCL11,OASL,IFI16,DDX58,TAP1,OAS1,STAT1,CASP1,SP100,CFB,IFIT2,DHX58,IFNL2,PARP9,HLA-F,XAF1,IRF9,ISG15,IFITM2,HLA-C,UBA7,PARP10,PML,PSMB8,PARP14,ISG20,IL32,IRF7,PLSCR1,C19ORF66,IFI35,CCL20,ADA,RAET1L,B2M,LGALS9,TNF,PXK,ZC3HAV1,REC8,EIF2AK2,BST2,DHRS2,PMAIP1,TLR3,BATF…
GO:BP	cellular response to organic substance	GO:0071310	6.41111e-21	20.1931	2720	157	78	17816	IFITM1,HLA-B,OAS2,MX2,IFI6,MX1,IFIT1,PSMB9,CXCL10,CCL5,RSAD2,CMPK2,IFITM3,GBP4,IFNB1,IFNL1,IFI27,IFIT3,GBP1,USP18,CXCL11,OASL,IFI16,DDX58,OAS1,STAT1,CASP1,SP100,IFIT2,IFNL2,LTB,PARP9,HLA-F,XAF1,IRF9,ISG15,IFITM2,HLA-C,PML,PSMB8,PARP14,ISG20,IL32,IRF7,IFI35,CCL20,LMO2,MAP2,B2M,ACKR4,LGALS9,TNF,EIF2AK2,BST2,STAT4,TLR3,HLA-A,FZD4,IRF1,STAT2,TNFAIP3,TRIM21,ITGAM,IL7,GRB10,NFKBIA,SH2B3,SOCS1,IL15RA,AD…
GO:BP	regulation of response to biotic stimulus	GO:0002831	1.7144e-20	19.7659	506	157	37	17816	HLA-B,IFIT1,PSMB9,CCL5,RSAD2,DDX60,IFNB1,USP18,IFI16,DDX58,STAT1,DHX58,PARP9,HLA-F,PSMB8,PARP14,IRF7,PLSCR1,RAET1L,LGALS9,TLR3,HLA-A,IRF1,PIK3AP1,TNFAIP3,ITGAM,NFKBIA,SOCS1,ADAR,JAK2,ULBP2,TRIM38,ERAP1,HLA-G,CEACAM1,IL15,TRIM5
GO:BP	response to organic substance	GO:0010033	3.1364e-20	19.5036	3321	157	85	17816	IFITM1,HLA-B,OAS2,MX2,IFI6,MX1,IFIT1,PSMB9,CXCL10,CCL5,RSAD2,CMPK2,IFITM3,GBP4,IFNB1,IFNL1,IFI27,IFIT3,LAMP3,GBP1,USP18,CXCL11,OASL,IFI16,DDX58,OAS1,STAT1,CASP1,SP100,IFIT2,IFNL2,LTB,PARP9,HLA-F,XAF1,IRF9,ISG15,IFITM2,HLA-C,PML,PSMB8,PARP14,ISG20,IL32,IRF7,PLSCR1,C19ORF66,IFI35,TNFSF10,CCL20,LMO2,MAP2,ADA,B2M,ACKR4,LGALS9,TNF,EIF2AK2,BST2,STAT4,PMAIP1,TLR3,HLA-A,FZD4,IRF1,STAT2,TNFAIP3,TRIM21,ITG…
GO:BP	viral process	GO:0016032	4.04675e-20	19.3929	823	98	36	17816	IFITM1,HLA-B,MX1,IFIT1,PSMB9,CCL5,RSAD2,IFITM3,IFNB1,IFI27,LAMP3,OASL,IFI16,DDX58,TAP1,OAS1,SP110,STAT1,SP100,DHX58,ISG15,IFITM2,PARP10,PML,PSMB8,ISG20,IRF7,PLSCR1,C19ORF66,RAET1L,B2M,LGALS9,TNF,ZC3HAV1,EIF2AK2,BST2
GO:BP	regulation of innate immune response	GO:0045088	2.47242e-19	18.6069	440	157	34	17816	HLA-B,PSMB9,CCL5,RSAD2,DDX60,IFNB1,USP18,IFI16,DDX58,STAT1,DHX58,PARP9,HLA-F,PSMB8,PARP14,IRF7,PLSCR1,RAET1L,LGALS9,TLR3,HLA-A,IRF1,PIK3AP1,TNFAIP3,ITGAM,NFKBIA,SOCS1,ADAR,JAK2,ULBP2,ERAP1,HLA-G,CEACAM1,TRIM5
GO:BP	symbiont process	GO:0044403	4.8699e-19	18.3125	886	98	36	17816	IFITM1,HLA-B,MX1,IFIT1,PSMB9,CCL5,RSAD2,IFITM3,IFNB1,IFI27,LAMP3,OASL,IFI16,DDX58,TAP1,OAS1,SP110,STAT1,SP100,DHX58,ISG15,IFITM2,PARP10,PML,PSMB8,ISG20,IRF7,PLSCR1,C19ORF66,RAET1L,B2M,LGALS9,TNF,ZC3HAV1,EIF2AK2,BST2
GO:BP	interspecies interaction between organisms	GO:0044419	2.74756e-18	17.5611	933	98	36	17816	IFITM1,HLA-B,MX1,IFIT1,PSMB9,CCL5,RSAD2,IFITM3,IFNB1,IFI27,LAMP3,OASL,IFI16,DDX58,TAP1,OAS1,SP110,STAT1,SP100,DHX58,ISG15,IFITM2,PARP10,PML,PSMB8,ISG20,IRF7,PLSCR1,C19ORF66,RAET1L,B2M,LGALS9,TNF,ZC3HAV1,EIF2AK2,BST2
GO:BP	regulation of immune system process	GO:0002682	4.3949e-18	17.3571	1645	157	58	17816	IFITM1,HLA-B,IFIT1,PSMB9,CXCL10,CCL5,RSAD2,DDX60,IFNB1,IFNL1,GBP1,USP18,IFI16,DDX58,STAT1,CFB,DHX58,IFNL2,PARP9,HLA-F,ISG15,HLA-C,PSMB8,PARP14,IRF7,BTN3A3,PLSCR1,CCL20,LMO2,ADA,RAET1L,B2M,LGALS9,BTN3A1,TNF,EIF2AK2,BST2,TLR3,HLA-A,IRF1,BTN3A2,PIK3AP1,TNFAIP3,ITGAM,IL7,CD83,NFKBIA,SOCS1,ADAR,JAK2,ULBP2,TRIM38,TAPBPL,ERAP1,HLA-G,CEACAM1,IL15,TRIM5
GO:BP	regulation of immune response	GO:0050776	5.7219e-18	17.2425	1098	157	48	17816	IFITM1,HLA-B,PSMB9,CCL5,RSAD2,DDX60,IFNB1,IFNL1,GBP1,USP18,IFI16,DDX58,STAT1,CFB,DHX58,IFNL2,PARP9,HLA-F,HLA-C,PSMB8,PARP14,IRF7,BTN3A3,PLSCR1,ADA,RAET1L,B2M,LGALS9,BTN3A1,TNF,BST2,TLR3,HLA-A,IRF1,BTN3A2,PIK3AP1,TNFAIP3,ITGAM,NFKBIA,SOCS1,ADAR,JAK2,ULBP2,ERAP1,HLA-G,CEACAM1,IL15,TRIM5
GO:BP	cellular response to chemical stimulus	GO:0070887	1.12912e-17	16.9473	3292	157	81	17816	IFITM1,HLA-B,OAS2,MX2,IFI6,MX1,IFIT1,PSMB9,CXCL10,CCL5,RSAD2,CMPK2,IFITM3,GBP4,IFNB1,IFNL1,IFI27,IFIT3,GBP1,USP18,CXCL11,OASL,IFI16,DDX58,OAS1,STAT1,CASP1,SP100,IFIT2,IFNL2,LTB,PARP9,HLA-F,XAF1,IRF9,ISG15,IFITM2,HLA-C,PML,PSMB8,PARP14,ISG20,IL32,IRF7,IFI35,CCL20,LMO2,CYP2J2,MAP2,B2M,ACKR4,LGALS9,TNF,EIF2AK2,BST2,STAT4,DHRS2,PMAIP1,TLR3,HLA-A,FZD4,IRF1,STAT2,TNFAIP3,TRIM21,ITGAM,IL7,GRB10,NFKBIA,S…
GO:BP	viral life cycle	GO:0019058	2.95116e-17	16.53	330	98	24	17816	IFITM1,MX1,IFIT1,CCL5,RSAD2,IFITM3,IFNB1,IFI27,LAMP3,OASL,IFI16,OAS1,ISG15,IFITM2,PARP10,PML,ISG20,PLSCR1,C19ORF66,LGALS9,TNF,ZC3HAV1,EIF2AK2,BST2
GO:BP	cell surface receptor signaling pathway	GO:0007166	5.08067e-17	16.2941	3131	157	78	17816	IFITM1,HLA-B,OAS2,MX2,IFI6,MX1,IFIT1,PSMB9,CXCL10,CCL5,RSAD2,IFITM3,IFNB1,IFNL1,IFI27,IFIT3,GBP1,USP18,CXCL11,OASL,OAS1,STAT1,CASP1,SP100,IFIT2,IFNL2,LTB,PARP9,HLA-F,XAF1,IRF9,ISG15,IFITM2,HLA-C,PML,PSMB8,PARP14,ISG20,IL32,IRF7,BTN3A3,PLSCR1,IFI35,TNFSF10,CCL20,ADA,B2M,ACKR4,BTN3A1,TNF,BST2,STAT4,PMAIP1,TLR3,CLEC1B,HLA-A,FZD4,IRF1,STAT2,BTN3A2,TNFAIP3,TRIM21,ITGAM,IL7,GRB10,NFKBIA,LY6E,SH2B3,SOCS…
GO:BP	regulation of defense response	GO:0031347	8.12825e-16	15.09	783	157	39	17816	HLA-B,IFIT1,PSMB9,CCL5,RSAD2,DDX60,IFNB1,USP18,IFI16,DDX58,STAT1,DHX58,PARP9,HLA-F,PSMB8,PARP14,IRF7,PLSCR1,ADA,RAET1L,LGALS9,TNF,TLR3,HLA-A,IRF1,PIK3AP1,TNFAIP3,ITGAM,NFKBIA,SOCS1,ADAR,JAK2,ULBP2,TRIM38,ERAP1,HLA-G,CEACAM1,IL15,TRIM5
GO:BP	cytokine production	GO:0001816	4.04423e-15	14.3932	779	156	38	17816	UBE2L6,HLA-B,RSAD2,DDX60,IFNB1,IFNL1,GBP1,IFI16,DDX58,STAT1,CASP1,DHX58,LTB,HLA-F,ISG15,UBA7,PML,IRF7,B2M,LGALS9,BTN3A1,TNF,EIF2AK2,BST2,TLR3,IRF1,BTN3A2,TNFAIP3,TRIM21,IL7,CD83,SOCS1,JAK2,TRIM38,HLA-G,CEACAM1,LTBP1,IL15
GO:BP	regulation of cytokine production	GO:0001817	9.56267e-15	14.0194	707	156	36	17816	UBE2L6,HLA-B,RSAD2,DDX60,IFNB1,IFNL1,GBP1,IFI16,DDX58,STAT1,CASP1,DHX58,LTB,HLA-F,ISG15,UBA7,PML,IRF7,B2M,LGALS9,TNF,EIF2AK2,BST2,TLR3,IRF1,TNFAIP3,TRIM21,IL7,CD83,SOCS1,JAK2,TRIM38,HLA-G,CEACAM1,LTBP1,IL15
GO:BP	response to interferon-beta	GO:0035456	1.07245e-14	13.9696	29	155	12	17816	IFITM1,IFITM3,IFNB1,IFI16,STAT1,XAF1,IFITM2,PLSCR1,BST2,TLR3,IRF1,PNPT1
GO:BP	positive regulation of immune system process	GO:0002684	1.46679e-13	12.8336	1177	157	44	17816	HLA-B,PSMB9,CXCL10,CCL5,RSAD2,DDX60,IFNB1,IFNL1,GBP1,IFI16,DDX58,STAT1,CFB,DHX58,IFNL2,PARP9,HLA-F,ISG15,PSMB8,IRF7,BTN3A3,PLSCR1,CCL20,ADA,RAET1L,B2M,LGALS9,BTN3A1,TNF,TLR3,IRF1,BTN3A2,PIK3AP1,TNFAIP3,ITGAM,IL7,CD83,NFKBIA,SOCS1,ULBP2,HLA-G,CEACAM1,IL15,TRIM5
GO:BP	response to interferon-alpha	GO:0035455	3.79387e-13	12.4209	21	139	10	17816	IFITM1,MX2,IFITM3,IFIT3,LAMP3,IFIT2,IFITM2,EIF2AK2,BST2,ADAR
GO:BP	response to chemical	GO:0042221	7.89341e-13	12.1027	4777	114	72	17816	IFITM1,HLA-B,OAS2,MX2,IFI6,MX1,IFIT1,PSMB9,CXCL10,CCL5,RSAD2,CMPK2,IFITM3,GBP4,IFNB1,IFNL1,IFI27,IFIT3,LAMP3,RTP4,GBP1,USP18,CXCL11,OASL,IFI16,DDX58,OAS1,STAT1,CASP1,SP100,IFIT2,IFNL2,LTB,PARP9,HLA-F,XAF1,IRF9,ISG15,TYMP,IFITM2,HLA-C,PML,PSMB8,PARP14,ISG20,IL32,IRF7,PLSCR1,C19ORF66,IFI35,TNFSF10,CCL20,LMO2,CYP2J2,MAP2,ADA,B2M,ACKR4,LGALS9,TNF,EIF2AK2,BST2,STAT4,DHRS2,PMAIP1,TLR3,HLA-A,FZD4,IRF1,S…
GO:BP	regulation of response to external stimulus	GO:0032101	2.26885e-12	11.6442	1098	157	41	17816	HLA-B,IFIT1,PSMB9,CXCL10,CCL5,RSAD2,DDX60,IFNB1,USP18,IFI16,DDX58,STAT1,DHX58,PARP9,HLA-F,PSMB8,PARP14,IRF7,PLSCR1,ADA,RAET1L,LGALS9,TNF,TLR3,HLA-A,IRF1,PIK3AP1,TNFAIP3,ITGAM,NFKBIA,SH2B3,SOCS1,ADAR,JAK2,ULBP2,TRIM38,ERAP1,HLA-G,CEACAM1,IL15,TRIM5
GO:BP	positive regulation of immune response	GO:0050778	2.97633e-12	11.5263	893	157	37	17816	HLA-B,PSMB9,CCL5,RSAD2,DDX60,IFNB1,IFNL1,GBP1,IFI16,DDX58,CFB,DHX58,IFNL2,PARP9,HLA-F,PSMB8,IRF7,BTN3A3,PLSCR1,ADA,RAET1L,B2M,LGALS9,BTN3A1,TNF,TLR3,IRF1,BTN3A2,PIK3AP1,TNFAIP3,ITGAM,NFKBIA,ULBP2,HLA-G,CEACAM1,IL15,TRIM5
GO:BP	regulation of immune effector process	GO:0002697	3.41719e-11	10.4663	448	156	26	17816	HLA-B,IFIT1,RSAD2,DDX60,IFNB1,IFNL1,DDX58,STAT1,CFB,DHX58,PARP9,HLA-F,RAET1L,B2M,LGALS9,TNF,BST2,TLR3,HLA-A,TNFAIP3,ITGAM,ULBP2,TRIM38,HLA-G,CEACAM1,IL15
GO:BP	positive regulation of multi-organism process	GO:0043902	4.52071e-11	10.3448	534	157	28	17816	IFIT1,PSMB9,CCL5,RSAD2,DDX60,IFNB1,IFI16,DDX58,DHX58,PARP9,HLA-F,PSMB8,IRF7,PLSCR1,RAET1L,LGALS9,TLR3,IRF1,PIK3AP1,TNFAIP3,TRIM21,ITGAM,NFKBIA,ADAR,ULBP2,TRIM38,HLA-G,TRIM5
GO:BP	regulation of response to stress	GO:0080134	3.93932e-10	9.40458	1530	157	45	17816	HLA-B,IFIT1,PSMB9,CCL5,RSAD2,DDX60,IFNB1,USP18,IFI16,DDX58,STAT1,DHX58,PARP9,HLA-F,PML,PSMB8,PARP14,IRF7,PLSCR1,ADA,RAET1L,LGALS9,TNF,EIF2AK2,PMAIP1,TLR3,HLA-A,FZD4,IRF1,PIK3AP1,TNFAIP3,ITGAM,NFKBIA,SH2B3,SOCS1,ADAR,JAK2,ULBP2,TRIM38,ERAP1,HLA-G,CEACAM1,PNPT1,IL15,TRIM5
GO:BP	positive regulation of innate immune response	GO:0045089	4.64793e-10	9.33274	375	157	23	17816	PSMB9,CCL5,RSAD2,DDX60,IFNB1,IFI16,DDX58,DHX58,PARP9,HLA-F,PSMB8,IRF7,PLSCR1,RAET1L,TLR3,IRF1,PIK3AP1,TNFAIP3,ITGAM,NFKBIA,ULBP2,HLA-G,TRIM5
GO:BP	positive regulation of defense response	GO:0031349	8.89486e-10	9.05086	512	157	26	17816	PSMB9,CCL5,RSAD2,DDX60,IFNB1,IFI16,DDX58,DHX58,PARP9,HLA-F,PSMB8,IRF7,PLSCR1,RAET1L,TNF,TLR3,IRF1,PIK3AP1,TNFAIP3,ITGAM,NFKBIA,JAK2,ULBP2,HLA-G,IL15,TRIM5
GO:BP	positive regulation of response to biotic stimulus	GO:0002833	1.2362e-09	8.90791	393	157	23	17816	PSMB9,CCL5,RSAD2,DDX60,IFNB1,IFI16,DDX58,DHX58,PARP9,HLA-F,PSMB8,IRF7,PLSCR1,RAET1L,TLR3,IRF1,PIK3AP1,TNFAIP3,ITGAM,NFKBIA,ULBP2,HLA-G,TRIM5
GO:BP	negative regulation of innate immune response	GO:0045824	1.74664e-09	8.7578	54	153	11	17816	HLA-B,IFI16,DHX58,HLA-F,PARP14,LGALS9,HLA-A,TNFAIP3,ADAR,HLA-G,CEACAM1
GO:BP	antigen processing and presentation of endogenous peptide antigen	GO:0002483	1.76588e-09	8.75304	11	152	7	17816	HLA-B,TAP1,HLA-F,B2M,ERAP1,ERAP2,HLA-G
GO:BP	antigen processing and presentation of endogenous peptide antigen via MHC class I	GO:0019885	1.76588e-09	8.75304	11	152	7	17816	HLA-B,TAP1,HLA-F,B2M,ERAP1,ERAP2,HLA-G
GO:BP	positive regulation of response to external stimulus	GO:0032103	3.7839e-09	8.42206	640	157	28	17816	PSMB9,CXCL10,CCL5,RSAD2,DDX60,IFNB1,IFI16,DDX58,DHX58,PARP9,HLA-F,PSMB8,IRF7,PLSCR1,RAET1L,LGALS9,TNF,TLR3,IRF1,PIK3AP1,TNFAIP3,ITGAM,NFKBIA,JAK2,ULBP2,HLA-G,IL15,TRIM5
GO:BP	negative regulation of immune response	GO:0050777	3.9518e-09	8.40321	146	153	15	17816	HLA-B,IFNB1,IFNL1,IFI16,DHX58,HLA-F,PARP14,LGALS9,TNF,BST2,HLA-A,TNFAIP3,ADAR,HLA-G,CEACAM1
GO:BP	antigen processing and presentation of exogenous peptide antigen via MHC class I, TAP-independent	GO:0002480	4.66889e-09	8.33079	7	152	6	17816	HLA-B,HLA-F,HLA-C,B2M,HLA-A,HLA-G
GO:BP	immune system development	GO:0002520	8.93341e-09	8.04898	991	156	34	17816	HLA-B,PSMB9,RSAD2,IFNB1,IFNL1,IFI16,STAT1,LTB,ISG15,PML,PSMB8,IRF7,LMO2,ADA,B2M,LGALS9,TNF,EIF2AK2,DHRS2,TLR3,BATF2,CLEC1B,IRF1,TNFAIP3,IL7,CD83,NFKBIA,SH2B3,SOCS1,ADAR,JAK2,HLA-G,CEACAM1,IL15
GO:BP	hematopoietic or lymphoid organ development	GO:0048534	1.15202e-08	7.93854	943	156	33	17816	HLA-B,PSMB9,RSAD2,IFNB1,IFNL1,IFI16,STAT1,LTB,ISG15,PML,PSMB8,IRF7,LMO2,ADA,B2M,LGALS9,TNF,EIF2AK2,DHRS2,TLR3,BATF2,CLEC1B,IRF1,IL7,CD83,NFKBIA,SH2B3,SOCS1,ADAR,JAK2,HLA-G,CEACAM1,IL15
GO:BP	hemopoiesis	GO:0030097	1.78997e-08	7.74716	902	156	32	17816	HLA-B,PSMB9,RSAD2,IFNB1,IFNL1,IFI16,STAT1,ISG15,PML,PSMB8,IRF7,LMO2,ADA,B2M,LGALS9,TNF,EIF2AK2,DHRS2,TLR3,BATF2,CLEC1B,IRF1,IL7,CD83,NFKBIA,SH2B3,SOCS1,ADAR,JAK2,HLA-G,CEACAM1,IL15
GO:BP	regulation of response to cytokine stimulus	GO:0060759	2.14612e-08	7.66835	178	141	15	17816	CCL5,USP18,DDX58,STAT1,CASP1,PARP9,PARP14,IRF7,TNF,TNFAIP3,IL7,SH2B3,SOCS1,ADAR,JAK2
GO:BP	negative regulation of immune system process	GO:0002683	2.24379e-08	7.64902	465	153	23	17816	HLA-B,IFNB1,IFNL1,GBP1,IFI16,DHX58,HLA-F,PARP14,ADA,LGALS9,TNF,BST2,TLR3,HLA-A,IRF1,TNFAIP3,NFKBIA,SOCS1,ADAR,TRIM38,TAPBPL,HLA-G,CEACAM1
GO:BP	regulation of leukocyte mediated immunity	GO:0002703	2.26497e-08	7.64494	195	153	16	17816	HLA-B,RSAD2,IFNB1,DDX58,HLA-F,RAET1L,B2M,LGALS9,TNF,BST2,TLR3,HLA-A,ITGAM,ULBP2,HLA-G,CEACAM1
GO:BP	negative regulation of response to biotic stimulus	GO:0002832	2.34564e-08	7.62974	88	153	12	17816	HLA-B,IFI16,DHX58,HLA-F,PARP14,LGALS9,HLA-A,TNFAIP3,ADAR,TRIM38,HLA-G,CEACAM1
GO:BP	response to stimulus	GO:0050896	2.59529e-08	7.58581	9313	114	94	17816	IFITM1,IFI44L,UBE2L6,HLA-B,OAS2,MX2,IFI6,MX1,IFIT1,PSMB9,CXCL10,CCL5,RSAD2,CMPK2,IFITM3,DDX60,GBP4,IFNB1,IFNL1,IFI44,IFI27,IFIT3,LAMP3,RTP4,GBP1,USP18,CXCL11,OASL,IFI16,DDX58,TAP1,OAS1,STAT1,CASP1,SP100,CFB,IFIT2,DHX58,IFNL2,LTB,RASGRP3,PARP9,HLA-F,XAF1,IRF9,ISG15,TYMP,IFITM2,HLA-C,UBA7,PARP10,PML,PSMB8,PARP14,ISG20,C15ORF48,IL32,IRF7,BTN3A3,PLSCR1,C19ORF66,IFI35,TNFSF10,CCL20,LMO2,CYP2J2,MAP2,AD…
GO:BP	positive regulation of response to stimulus	GO:0048584	3.61434e-08	7.44197	2479	157	55	17816	HLA-B,PSMB9,CXCL10,CCL5,RSAD2,DDX60,IFNB1,IFNL1,GBP1,IFI16,DDX58,CASP1,CFB,DHX58,IFNL2,PARP9,HLA-F,PML,PSMB8,PARP14,IRF7,BTN3A3,PLSCR1,TNFSF10,CCL20,ADA,RAET1L,B2M,LGALS9,BTN3A1,TNF,EIF2AK2,BST2,PMAIP1,TLR3,FZD4,IRF1,BTN3A2,PIK3AP1,TNFAIP3,ITGAM,IL7,KSR1,GRB10,NFKBIA,SH2B3,SOCS1,JAK2,ULBP2,TRIM38,PLEKHF1,HLA-G,CEACAM1,IL15,TRIM5
GO:BP	regulation of type I interferon production	GO:0032479	4.9976e-08	7.30124	126	143	13	17816	UBE2L6,IFI16,DDX58,STAT1,DHX58,ISG15,UBA7,IRF7,TLR3,IRF1,TNFAIP3,TRIM21,TRIM38
GO:BP	antigen processing and presentation of peptide antigen via MHC class I	GO:0002474	5.48868e-08	7.26053	95	152	12	17816	HLA-B,PSMB9,TAP1,HLA-F,HLA-C,PSMB8,B2M,HLA-A,TAPBPL,ERAP1,ERAP2,HLA-G
GO:BP	type I interferon production	GO:0032606	5.52968e-08	7.2573	127	143	13	17816	UBE2L6,IFI16,DDX58,STAT1,DHX58,ISG15,UBA7,IRF7,TLR3,IRF1,TNFAIP3,TRIM21,TRIM38
GO:BP	regulation of hemopoiesis	GO:1903706	5.88291e-08	7.23041	478	156	23	17816	HLA-B,PSMB9,IFNB1,IFNL1,STAT1,ISG15,PSMB8,IRF7,LMO2,ADA,B2M,LGALS9,TNF,EIF2AK2,TLR3,IRF1,IL7,CD83,NFKBIA,SOCS1,HLA-G,CEACAM1,IL15
GO:BP	regulation of cytokine-mediated signaling pathway	GO:0001959	1.15861e-07	6.93606	167	141	14	17816	CCL5,USP18,STAT1,CASP1,PARP9,PARP14,IRF7,TNF,TNFAIP3,IL7,SH2B3,SOCS1,ADAR,JAK2
GO:BP	positive regulation of cytokine production	GO:0001819	1.50025e-07	6.82384	455	156	22	17816	RSAD2,DDX60,IFNL1,IFI16,DDX58,STAT1,CASP1,DHX58,LTB,HLA-F,IRF7,B2M,LGALS9,TNF,EIF2AK2,TLR3,IRF1,IL7,CD83,JAK2,HLA-G,IL15
GO:BP	antigen processing and presentation of endogenous antigen	GO:0019883	1.61986e-07	6.79052	18	152	7	17816	HLA-B,TAP1,HLA-F,B2M,ERAP1,ERAP2,HLA-G
GO:BP	receptor signaling pathway via JAK-STAT	GO:0007259	2.54813e-07	6.59378	160	156	14	17816	CCL5,IFNB1,IFNL1,STAT1,IFNL2,PARP9,PARP14,TNF,STAT4,STAT2,SH2B3,SOCS1,JAK2,IL15
GO:BP	receptor signaling pathway via STAT	GO:0097696	4.16859e-07	6.38001	166	156	14	17816	CCL5,IFNB1,IFNL1,STAT1,IFNL2,PARP9,PARP14,TNF,STAT4,STAT2,SH2B3,SOCS1,JAK2,IL15
GO:BP	negative regulation of immune effector process	GO:0002698	9.52035e-07	6.02135	120	153	12	17816	HLA-B,IFNB1,IFNL1,DHX58,HLA-F,LGALS9,TNF,BST2,HLA-A,TRIM38,HLA-G,CEACAM1
GO:BP	negative regulation of natural killer cell mediated cytotoxicity	GO:0045953	1.14154e-06	5.94251	13	153	6	17816	HLA-B,HLA-F,LGALS9,HLA-A,HLA-G,CEACAM1
GO:BP	regulation of leukocyte mediated cytotoxicity	GO:0001910	1.21996e-06	5.91366	73	153	10	17816	HLA-B,HLA-F,RAET1L,B2M,LGALS9,HLA-A,ITGAM,ULBP2,HLA-G,CEACAM1
GO:BP	cellular response to stimulus	GO:0051716	1.74387e-06	5.75849	7629	114	81	17816	IFITM1,UBE2L6,HLA-B,OAS2,MX2,IFI6,MX1,IFIT1,PSMB9,CXCL10,CCL5,RSAD2,CMPK2,IFITM3,DDX60,GBP4,IFNB1,IFNL1,IFI27,IFIT3,GBP1,USP18,CXCL11,OASL,IFI16,DDX58,OAS1,STAT1,CASP1,SP100,IFIT2,DHX58,IFNL2,LTB,RASGRP3,PARP9,HLA-F,XAF1,IRF9,ISG15,TYMP,IFITM2,HLA-C,UBA7,PARP10,PML,PSMB8,PARP14,ISG20,IL32,IRF7,BTN3A3,PLSCR1,IFI35,TNFSF10,CCL20,LMO2,CYP2J2,MAP2,ADA,B2M,ACKR4,LGALS9,BTN3A1,TNF,REC8,EIF2AK2,BST2,STA…
GO:BP	T cell mediated immunity	GO:0002456	1.84406e-06	5.73423	100	153	11	17816	HLA-B,RSAD2,IFNB1,HLA-F,BTN3A3,RAET1L,B2M,BTN3A2,ULBP2,HLA-G,CEACAM1
GO:BP	negative regulation of natural killer cell mediated immunity	GO:0002716	1.98358e-06	5.70255	14	153	6	17816	HLA-B,HLA-F,LGALS9,HLA-A,HLA-G,CEACAM1
GO:BP	negative regulation of cytokine production	GO:0001818	2.17606e-06	5.66233	284	123	15	17816	UBE2L6,IFNB1,IFNL1,GBP1,DDX58,DHX58,HLA-F,ISG15,UBA7,PML,LGALS9,TNF,BST2,TNFAIP3,CD83
GO:BP	signal transduction	GO:0007165	2.39685e-06	5.62036	6194	145	86	17816	IFITM1,HLA-B,OAS2,MX2,IFI6,MX1,IFIT1,PSMB9,CXCL10,CCL5,RSAD2,IFITM3,DDX60,IFNB1,IFNL1,IFI27,IFIT3,GBP1,USP18,CXCL11,OASL,IFI16,DDX58,OAS1,STAT1,CASP1,SP100,IFIT2,DHX58,IFNL2,LTB,RASGRP3,PARP9,HLA-F,XAF1,IRF9,ISG15,TYMP,IFITM2,HLA-C,PML,PSMB8,PARP14,ISG20,IL32,IRF7,BTN3A3,PLSCR1,IFI35,TNFSF10,CCL20,ADA,B2M,ACKR4,LGALS9,BTN3A1,TNF,EIF2AK2,BST2,STAT4,PMAIP1,TLR3,CLEC1B,HLA-A,FZD4,IRF1,STAT2,BTN3A2,P…
GO:BP	regulation of natural killer cell mediated cytotoxicity	GO:0042269	5.32079e-06	5.27402	43	153	8	17816	HLA-B,HLA-F,RAET1L,LGALS9,HLA-A,ULBP2,HLA-G,CEACAM1
GO:BP	regulation of cell killing	GO:0031341	7.0901e-06	5.14935	87	153	10	17816	HLA-B,HLA-F,RAET1L,B2M,LGALS9,HLA-A,ITGAM,ULBP2,HLA-G,CEACAM1
GO:BP	regulation of natural killer cell mediated immunity	GO:0002715	7.79539e-06	5.10816	45	153	8	17816	HLA-B,HLA-F,RAET1L,LGALS9,HLA-A,ULBP2,HLA-G,CEACAM1
GO:BP	negative regulation of leukocyte mediated cytotoxicity	GO:0001911	8.00262e-06	5.09677	17	153	6	17816	HLA-B,HLA-F,LGALS9,HLA-A,HLA-G,CEACAM1
GO:BP	regulation of lymphocyte mediated immunity	GO:0002706	9.18326e-06	5.037	146	153	12	17816	HLA-B,RSAD2,IFNB1,HLA-F,RAET1L,B2M,LGALS9,TNF,HLA-A,ULBP2,HLA-G,CEACAM1
GO:BP	regulation of viral entry into host cell	GO:0046596	1.1916e-05	4.92387	30	157	7	17816	IFITM1,IFITM3,IFITM2,LGALS9,TRIM21,TRIM38,TRIM5
GO:BP	negative regulation of leukocyte mediated immunity	GO:0002704	1.3353e-05	4.87442	48	153	8	17816	HLA-B,IFNB1,HLA-F,LGALS9,BST2,HLA-A,HLA-G,CEACAM1
GO:BP	regulation of adaptive immune response	GO:0002819	2.09401e-05	4.67902	157	153	12	17816	HLA-B,RSAD2,IFNB1,HLA-F,IRF7,ADA,B2M,TNF,IRF1,TNFAIP3,HLA-G,CEACAM1
GO:BP	regulation of defense response to virus	GO:0050688	2.16261e-05	4.66502	71	156	9	17816	IFIT1,DDX60,DDX58,STAT1,DHX58,PARP9,TNFAIP3,TRIM38,IL15
GO:BP	regulation of response to stimulus	GO:0048583	2.18767e-05	4.66002	4466	157	72	17816	IFITM1,HLA-B,IFI6,IFIT1,PSMB9,CXCL10,CCL5,RSAD2,DDX60,IFNB1,IFNL1,GBP1,USP18,CXCL11,IFI16,DDX58,STAT1,CASP1,SP100,CFB,DHX58,IFNL2,LTB,PARP9,HLA-F,TYMP,HLA-C,PML,PSMB8,PARP14,IL32,IRF7,BTN3A3,PLSCR1,TNFSF10,CCL20,ADA,RAET1L,B2M,LGALS9,BTN3A1,TNF,EIF2AK2,BST2,PMAIP1,TLR3,HLA-A,FZD4,IRF1,BTN3A2,PIK3AP1,TNFAIP3,ITGAM,IL7,KSR1,GRB10,NFKBIA,LY6E,SH2B3,SOCS1,ADAR,JAK2,ULBP2,TRIM38,PLEKHF1,ERAP1,HLA-G,CE…
GO:BP	antigen processing and presentation of exogenous peptide antigen via MHC class I, TAP-dependent	GO:0002479	2.50147e-05	4.60181	74	152	9	17816	HLA-B,PSMB9,TAP1,HLA-F,HLA-C,PSMB8,B2M,HLA-A,HLA-G
GO:BP	leukocyte mediated cytotoxicity	GO:0001909	3.3824e-05	4.47078	102	153	10	17816	HLA-B,HLA-F,RAET1L,B2M,LGALS9,HLA-A,ITGAM,ULBP2,HLA-G,CEACAM1
GO:BP	negative regulation of cell killing	GO:0031342	3.41072e-05	4.46715	21	153	6	17816	HLA-B,HLA-F,LGALS9,HLA-A,HLA-G,CEACAM1
GO:BP	cellular response to interferon-beta	GO:0035458	3.68655e-05	4.43338	21	155	6	17816	IFNB1,IFI16,STAT1,TLR3,IRF1,PNPT1
GO:BP	signaling	GO:0023052	3.82259e-05	4.41764	6662	120	75	17816	IFITM1,HLA-B,OAS2,MX2,IFI6,MX1,IFIT1,PSMB9,CXCL10,CCL5,RSAD2,IFITM3,DDX60,IFNB1,IFNL1,IFI27,IFIT3,GBP1,USP18,CXCL11,OASL,IFI16,DDX58,OAS1,STAT1,CASP1,SP100,IFIT2,DHX58,IFNL2,LTB,RASGRP3,PARP9,HLA-F,XAF1,IRF9,ISG15,TYMP,IFITM2,HLA-C,PML,PSMB8,PARP14,ISG20,IL32,IRF7,BTN3A3,PLSCR1,IFI35,TNFSF10,CCL20,ADA,B2M,ACKR4,LGALS9,BTN3A1,TNF,PXK,EIF2AK2,BST2,STAT4,PMAIP1,TLR3,CLEC1B,HLA-A,FZD4,IRF1,STAT2,BTN3…
GO:BP	adaptive immune response	GO:0002250	3.82317e-05	4.41758	626	153	22	17816	HLA-B,RSAD2,IFNB1,LAMP3,TAP1,HLA-F,IRF7,BTN3A3,ADA,RAET1L,B2M,BTN3A1,TNF,IRF1,BTN3A2,TNFAIP3,JAK2,ULBP2,ERAP1,ERAP2,HLA-G,CEACAM1
GO:BP	antigen processing and presentation of exogenous peptide antigen via MHC class I	GO:0042590	3.83878e-05	4.41581	78	106	8	17816	HLA-B,PSMB9,TAP1,HLA-F,HLA-C,PSMB8,B2M,HLA-A
GO:BP	regulation of leukocyte differentiation	GO:1902105	3.99222e-05	4.39879	276	156	15	17816	HLA-B,IFNB1,IFNL1,IRF7,ADA,LGALS9,TNF,TLR3,IRF1,IL7,CD83,SOCS1,HLA-G,CEACAM1,IL15
GO:BP	cell communication	GO:0007154	4.66484e-05	4.33116	6689	120	75	17816	IFITM1,HLA-B,OAS2,MX2,IFI6,MX1,IFIT1,PSMB9,CXCL10,CCL5,RSAD2,IFITM3,DDX60,IFNB1,IFNL1,IFI27,IFIT3,GBP1,USP18,CXCL11,OASL,IFI16,DDX58,OAS1,STAT1,CASP1,SP100,IFIT2,DHX58,IFNL2,LTB,RASGRP3,PARP9,HLA-F,XAF1,IRF9,ISG15,TYMP,IFITM2,HLA-C,PML,PSMB8,PARP14,ISG20,IL32,IRF7,BTN3A3,PLSCR1,IFI35,TNFSF10,CCL20,ADA,B2M,ACKR4,LGALS9,BTN3A1,TNF,PXK,EIF2AK2,BST2,STAT4,PMAIP1,TLR3,CLEC1B,HLA-A,FZD4,IRF1,STAT2,BTN3…
GO:BP	antigen processing and presentation of peptide antigen via MHC class Ib	GO:0002428	4.8649e-05	4.31293	5	152	4	17816	HLA-B,HLA-F,B2M,HLA-G
GO:BP	positive regulation of immune effector process	GO:0002699	4.92712e-05	4.30741	207	152	13	17816	HLA-B,RSAD2,DDX60,DDX58,DHX58,HLA-F,RAET1L,B2M,LGALS9,TNF,ITGAM,ULBP2,HLA-G
GO:BP	regulation of cytokine production involved in immune response	GO:0002718	5.02425e-05	4.29893	83	103	8	17816	RSAD2,IFNB1,DDX58,HLA-F,B2M,TNF,BST2,TLR3
GO:BP	negative regulation of lymphocyte mediated immunity	GO:0002707	5.82703e-05	4.23455	38	153	7	17816	HLA-B,IFNB1,HLA-F,LGALS9,HLA-A,HLA-G,CEACAM1
GO:BP	leukocyte differentiation	GO:0002521	6.06795e-05	4.21696	522	156	20	17816	HLA-B,RSAD2,IFNB1,IFNL1,IFI16,IRF7,ADA,B2M,LGALS9,TNF,DHRS2,TLR3,BATF2,IRF1,IL7,CD83,SOCS1,HLA-G,CEACAM1,IL15
GO:BP	natural killer cell mediated cytotoxicity	GO:0042267	7.24534e-05	4.13994	59	153	8	17816	HLA-B,HLA-F,RAET1L,LGALS9,HLA-A,ULBP2,HLA-G,CEACAM1
GO:BP	regulation of tyrosine phosphorylation of STAT protein	GO:0042509	7.84081e-05	4.10564	82	156	9	17816	CCL5,IFNL1,PARP9,PARP14,TNF,SH2B3,SOCS1,JAK2,IL15
GO:BP	tyrosine phosphorylation of STAT protein	GO:0007260	9.70424e-05	4.01304	84	156	9	17816	CCL5,IFNL1,PARP9,PARP14,TNF,SH2B3,SOCS1,JAK2,IL15
GO:BP	activation of immune response	GO:0002253	9.91233e-05	4.00382	722	129	21	17816	PSMB9,RSAD2,DDX60,GBP1,IFI16,DDX58,CFB,DHX58,PSMB8,IRF7,BTN3A3,PLSCR1,ADA,BTN3A1,TLR3,IRF1,BTN3A2,PIK3AP1,TNFAIP3,ITGAM,NFKBIA
GO:BP	antigen processing and presentation	GO:0019882	0.00011871	3.92551	223	152	13	17816	HLA-B,PSMB9,TAP1,HLA-F,HLA-C,PSMB8,B2M,HLA-A,HLA-E,TAPBPL,ERAP1,ERAP2,HLA-G
GO:BP	antigen processing and presentation of peptide antigen	GO:0048002	0.000121435	3.91566	185	152	12	17816	HLA-B,PSMB9,TAP1,HLA-F,HLA-C,PSMB8,B2M,HLA-A,TAPBPL,ERAP1,ERAP2,HLA-G
GO:BP	natural killer cell mediated immunity	GO:0002228	0.000122927	3.91035	63	153	8	17816	HLA-B,HLA-F,RAET1L,LGALS9,HLA-A,ULBP2,HLA-G,CEACAM1
GO:BP	activation of innate immune response	GO:0002218	0.000142828	3.84519	317	129	14	17816	PSMB9,RSAD2,DDX60,IFI16,DDX58,DHX58,PSMB8,IRF7,TLR3,IRF1,PIK3AP1,TNFAIP3,ITGAM,NFKBIA
GO:BP	T cell mediated cytotoxicity	GO:0001913	0.000143536	3.84304	43	153	7	17816	HLA-B,HLA-F,RAET1L,B2M,ULBP2,HLA-G,CEACAM1
GO:BP	negative regulation of defense response	GO:0031348	0.000184181	3.73476	230	153	13	17816	HLA-B,IFI16,DHX58,HLA-F,PARP14,ADA,LGALS9,HLA-A,TNFAIP3,ADAR,TRIM38,HLA-G,CEACAM1
GO:BP	regulation of molecular function	GO:0065009	0.000205139	3.68795	3259	159	57	17816	OAS2,IFI6,IFIT1,PSMB9,CXCL10,CCL5,IFNB1,IFNL1,LAMP3,CXCL11,OASL,IFI16,DDX58,OAS1,CASP1,SP100,IFIT2,IFNL2,LTB,RASGRP3,PARP9,TYMP,PARP10,PML,PSMB8,IL32,PLSCR1,TNFSF10,CCL20,MAP2,B2M,LGALS9,TNF,PXK,PPM1K,EIF2AK2,BST2,PMAIP1,TLR3,FZD4,TNFAIP3,TRIM21,ITGAM,IL7,KSR1,NFKBIA,LY6E,SH2B3,SOCS1,ADAR,JAK2,TRIM38,WARS,CEACAM1,IL15,TRIM5,ADPRH
GO:BP	immune response-regulating signaling pathway	GO:0002764	0.000225138	3.64755	674	157	22	17816	PSMB9,RSAD2,DDX60,GBP1,DDX58,DHX58,PSMB8,IRF7,BTN3A3,PLSCR1,ADA,BTN3A1,TLR3,IRF1,BTN3A2,PIK3AP1,TNFAIP3,ITGAM,NFKBIA,HLA-G,CEACAM1,TRIM5
GO:BP	cytokine production involved in immune response	GO:0002367	0.000236338	3.62647	101	103	8	17816	RSAD2,IFNB1,DDX58,HLA-F,B2M,TNF,BST2,TLR3
GO:BP	positive regulation of leukocyte mediated immunity	GO:0002705	0.000260036	3.58497	127	152	10	17816	HLA-B,RSAD2,DDX58,HLA-F,RAET1L,B2M,TNF,ITGAM,ULBP2,HLA-G
GO:BP	immune response-activating signal transduction	GO:0002757	0.000336674	3.47279	640	129	19	17816	PSMB9,RSAD2,DDX60,GBP1,DDX58,DHX58,PSMB8,IRF7,BTN3A3,PLSCR1,ADA,BTN3A1,TLR3,IRF1,BTN3A2,PIK3AP1,TNFAIP3,ITGAM,NFKBIA
GO:BP	pattern recognition receptor signaling pathway	GO:0002221	0.000384968	3.41458	199	157	12	17816	RSAD2,DDX60,DDX58,DHX58,IRF7,TLR3,IRF1,PIK3AP1,TNFAIP3,ITGAM,NFKBIA,TRIM5
GO:BP	cellular response to virus	GO:0098586	0.000431681	3.36484	55	139	7	17816	IFI6,DDX60,DDX58,DHX58,IRF7,LGALS9,ADAR
GO:BP	positive regulation of leukocyte mediated cytotoxicity	GO:0001912	0.000465645	3.33195	51	152	7	17816	HLA-B,HLA-F,RAET1L,B2M,ITGAM,ULBP2,HLA-G
GO:BP	innate immune response-activating signal transduction	GO:0002758	0.000475222	3.3231	297	129	13	17816	PSMB9,RSAD2,DDX60,DDX58,DHX58,PSMB8,IRF7,TLR3,IRF1,PIK3AP1,TNFAIP3,ITGAM,NFKBIA
GO:BP	negative regulation of multicellular organismal process	GO:0051241	0.000554012	3.25648	1306	156	31	17816	UBE2L6,CXCL10,IFNB1,IFNL1,GBP1,DDX58,STAT1,SP100,DHX58,HLA-F,ISG15,UBA7,PML,MAP2,ADA,B2M,LGALS9,TNF,BST2,TLR3,IRF1,TNFAIP3,CD83,NFKBIA,SH2B3,SOCS1,JAK2,PROCR,HLA-G,CEACAM1,IL15
GO:BP	negative regulation of biological process	GO:0048519	0.000592285	3.22747	5519	157	79	17816	IFITM1,UBE2L6,HLA-B,IFI6,MX1,IFIT1,PSMB9,CXCL10,CCL5,RSAD2,IFITM3,IFNB1,IFNL1,IFI27,IFIT3,LAMP3,GBP1,CXCL11,OASL,IFI16,DDX58,OAS1,STAT1,SP100,DHX58,PARP9,HLA-F,ISG15,IFITM2,ETV7,HELZ2,UBA7,PARP10,PML,PSMB8,PARP14,ISG20,IRF7,PLSCR1,C19ORF66,TNFSF10,MAP2,ADA,B2M,LGALS9,TNF,PXK,ZC3HAV1,EIF2AK2,BST2,ZNFX1,DHRS2,TLR3,HLA-A,FZD4,IRF1,TNFAIP3,TRIM21,ITGAM,IL7,RARRES3,RARRES1,CD83,GRB10,NFKBIA,SH2B3,SOCS…
GO:BP	negative regulation of type I interferon production	GO:0032480	0.000633725	3.1981	44	59	5	17816	UBE2L6,DDX58,DHX58,ISG15,UBA7
GO:BP	lymphocyte mediated immunity	GO:0002449	0.000761062	3.11858	353	153	15	17816	HLA-B,RSAD2,IFNB1,HLA-F,IRF7,BTN3A3,RAET1L,B2M,LGALS9,TNF,HLA-A,BTN3A2,ULBP2,HLA-G,CEACAM1
GO:BP	regulation of adaptive immune response based on somatic recombination of immune receptors built from immunoglobulin superfamily domains	GO:0002822	0.000787139	3.10395	142	153	10	17816	HLA-B,RSAD2,IFNB1,HLA-F,ADA,B2M,TNF,TNFAIP3,HLA-G,CEACAM1
GO:BP	regulation of T cell differentiation	GO:0045580	0.000825981	3.08303	140	156	10	17816	IFNB1,IFNL1,ADA,LGALS9,IRF1,IL7,CD83,SOCS1,HLA-G,IL15
GO:BP	regulation of receptor signaling pathway via JAK-STAT	GO:0046425	0.000825981	3.08303	140	156	10	17816	CCL5,IFNB1,IFNL1,PARP9,PARP14,TNF,SH2B3,SOCS1,JAK2,IL15
GO:BP	protein ADP-ribosylation	GO:0006471	0.000905362	3.04318	36	148	6	17816	PARP9,PARP10,PARP14,PARP12,ZC3HAV1,WARS
GO:BP	positive regulation of type I interferon production	GO:0032481	0.000962585	3.01656	79	108	7	17816	IFI16,DDX58,STAT1,DHX58,IRF7,TLR3,IRF1
GO:BP	adaptive immune response based on somatic recombination of immune receptors built from immunoglobulin superfamily domains	GO:0002460	0.000976334	3.0104	360	153	15	17816	HLA-B,RSAD2,IFNB1,HLA-F,IRF7,BTN3A3,ADA,RAET1L,B2M,TNF,BTN3A2,TNFAIP3,ULBP2,HLA-G,CEACAM1
GO:BP	regulation of ribonuclease activity	GO:0060700	0.00111293	2.95353	9	35	3	17816	OAS2,OASL,OAS1
GO:BP	regulation of receptor signaling pathway via STAT	GO:1904892	0.0011434	2.9418	145	156	10	17816	CCL5,IFNB1,IFNL1,PARP9,PARP14,TNF,SH2B3,SOCS1,JAK2,IL15
GO:BP	antigen processing and presentation of endogenous peptide antigen via MHC class I via ER pathway	GO:0002484	0.00117098	2.93145	3	152	3	17816	HLA-B,HLA-F,HLA-G
GO:BP	antigen processing and presentation of endogenous peptide antigen via MHC class I via ER pathway, TAP-independent	GO:0002486	0.00117098	2.93145	3	152	3	17816	HLA-B,HLA-F,HLA-G
GO:BP	regulation of hydrolase activity	GO:0051336	0.00119188	2.92377	1272	102	23	17816	OAS2,IFI6,IFIT1,PSMB9,CCL5,LAMP3,OASL,IFI16,OAS1,CASP1,RASGRP3,PML,PSMB8,PLSCR1,TNFSF10,CCL20,MAP2,LGALS9,TNF,PXK,EIF2AK2,BST2,PMAIP1
GO:BP	myeloid cell differentiation	GO:0030099	0.00123785	2.90733	418	153	16	17816	IFI16,STAT1,ISG15,PML,IRF7,B2M,TNF,DHRS2,TLR3,BATF2,CLEC1B,NFKBIA,SH2B3,ADAR,JAK2,CEACAM1
GO:BP	ISG15-protein conjugation	GO:0032020	0.00131749	2.88025	6	59	3	17816	UBE2L6,ISG15,UBA7
GO:BP	positive regulation of cell killing	GO:0031343	0.00163398	2.78675	61	152	7	17816	HLA-B,HLA-F,RAET1L,B2M,ITGAM,ULBP2,HLA-G
GO:BP	cell activation	GO:0001775	0.00172851	2.76233	1450	156	32	17816	HLA-B,CXCL10,CCL5,RSAD2,IFNB1,IFNL1,HLA-F,HLA-C,PLSCR1,ADA,RAET1L,B2M,LGALS9,BTN3A1,TNF,BST2,DHRS2,TLR3,BATF2,CLEC1B,IRF1,TNFAIP3,ITGAM,IL7,CD83,SH2B3,SOCS1,JAK2,ULBP2,HLA-G,CEACAM1,IL15
GO:BP	regulation of multicellular organismal process	GO:0051239	0.00179828	2.74514	3272	156	54	17816	IFITM1,UBE2L6,HLA-B,OAS2,PSMB9,CXCL10,RSAD2,DDX60,IFNB1,IFNL1,GBP1,IFI16,DDX58,STAT1,CASP1,SP100,DHX58,LTB,HLA-F,ISG15,TYMP,UBA7,PML,PSMB8,IRF7,LMO2,CYP2J2,MAP2,ADA,B2M,LGALS9,TNF,EIF2AK2,BST2,TLR3,FZD4,IRF1,TNFAIP3,TRIM21,IL7,CD83,GRB10,NFKBIA,SH2B3,SOCS1,JAK2,TRIM38,ERAP1,WARS,PROCR,HLA-G,CEACAM1,LTBP1,IL15
GO:BP	regulation of cysteine-type endopeptidase activity	GO:2000116	0.00186724	2.7288	235	102	10	17816	IFI6,PSMB9,LAMP3,IFI16,CASP1,PML,TNFSF10,LGALS9,TNF,PMAIP1
GO:BP	positive regulation of signal transduction	GO:0009967	0.00208612	2.68066	1678	157	35	17816	PSMB9,CCL5,RSAD2,DDX60,IFNB1,IFNL1,CASP1,DHX58,PARP9,PML,PSMB8,PARP14,IRF7,TNFSF10,CCL20,ADA,LGALS9,TNF,EIF2AK2,BST2,PMAIP1,TLR3,FZD4,PIK3AP1,TNFAIP3,IL7,KSR1,GRB10,SH2B3,SOCS1,JAK2,TRIM38,PLEKHF1,IL15,TRIM5
GO:BP	cell killing	GO:0001906	0.00210614	2.67651	158	153	10	17816	HLA-B,HLA-F,RAET1L,B2M,LGALS9,HLA-A,ITGAM,ULBP2,HLA-G,CEACAM1
GO:BP	positive regulation of receptor signaling pathway via JAK-STAT	GO:0046427	0.00234309	2.63021	90	156	8	17816	CCL5,IFNL1,PARP9,PARP14,TNF,SOCS1,JAK2,IL15
GO:BP	regulation of T cell mediated immunity	GO:0002709	0.00237999	2.62343	64	153	7	17816	HLA-B,RSAD2,IFNB1,HLA-F,B2M,HLA-G,CEACAM1
GO:BP	regulation of response to interferon-gamma	GO:0060330	0.00260086	2.58488	25	141	5	17816	STAT1,PARP9,PARP14,SOCS1,JAK2
GO:BP	regulation of interferon-gamma-mediated signaling pathway	GO:0060334	0.00260086	2.58488	25	141	5	17816	STAT1,PARP9,PARP14,SOCS1,JAK2
GO:BP	T cell differentiation	GO:0030217	0.00276926	2.55764	241	156	12	17816	RSAD2,IFNB1,IFNL1,ADA,B2M,LGALS9,IRF1,IL7,CD83,SOCS1,HLA-G,IL15
GO:BP	positive regulation of receptor signaling pathway via STAT	GO:1904894	0.00301094	2.5213	93	156	8	17816	CCL5,IFNL1,PARP9,PARP14,TNF,SOCS1,JAK2,IL15
GO:BP	regulation of production of molecular mediator of immune response	GO:0002700	0.00322895	2.49094	142	103	8	17816	RSAD2,IFNB1,DDX58,HLA-F,B2M,TNF,BST2,TLR3
GO:BP	dynamin family protein polymerization involved in membrane fission	GO:0003373	0.0032699	2.48547	4	10	2	17816	MX2,MX1
GO:BP	dynamin family protein polymerization involved in mitochondrial fission	GO:0003374	0.0032699	2.48547	4	10	2	17816	MX2,MX1
GO:BP	positive regulation of response to cytokine stimulus	GO:0060760	0.003506	2.45519	55	120	6	17816	DDX58,CASP1,PARP9,PARP14,IRF7,IL7
GO:BP	extrinsic apoptotic signaling pathway	GO:0097191	0.003735	2.42771	227	141	11	17816	IFI6,IFI27,SP100,PML,TNFSF10,TNF,PMAIP1,TLR3,TNFAIP3,IL7,JAK2
GO:BP	regulation of cell-cell adhesion	GO:0022407	0.00450947	2.34587	399	156	15	17816	CCL5,IFNB1,IFNL1,ADA,LGALS9,TNF,IRF1,IL7,CD83,SH2B3,SOCS1,JAK2,HLA-G,CEACAM1,IL15
GO:BP	regulation of cell activation	GO:0050865	0.00459355	2.33785	625	156	19	17816	CCL5,IFNB1,IFNL1,HLA-F,PLSCR1,ADA,LGALS9,TNF,IRF1,TNFAIP3,ITGAM,IL7,CD83,SH2B3,SOCS1,JAK2,HLA-G,CEACAM1,IL15
GO:BP	antigen processing and presentation via MHC class Ib	GO:0002475	0.00459677	2.33755	12	152	4	17816	HLA-B,HLA-F,B2M,HLA-G
GO:BP	positive regulation of lymphocyte mediated immunity	GO:0002708	0.00463857	2.33362	101	152	8	17816	HLA-B,RSAD2,HLA-F,RAET1L,B2M,TNF,ULBP2,HLA-G
GO:BP	antigen processing and presentation of endogenous peptide antigen via MHC class Ib	GO:0002476	0.00465455	2.33212	4	152	3	17816	HLA-B,HLA-F,HLA-G
GO:BP	regulation of lymphocyte differentiation	GO:0045619	0.00488248	2.31136	170	156	10	17816	IFNB1,IFNL1,ADA,LGALS9,IRF1,IL7,CD83,SOCS1,HLA-G,IL15
GO:BP	regulation of signal transduction	GO:0009966	0.0051318	2.28973	3358	157	54	17816	IFI6,PSMB9,CXCL10,CCL5,RSAD2,DDX60,IFNB1,IFNL1,GBP1,USP18,CXCL11,STAT1,CASP1,SP100,DHX58,IFNL2,LTB,PARP9,TYMP,PML,PSMB8,PARP14,IL32,IRF7,PLSCR1,TNFSF10,CCL20,ADA,LGALS9,TNF,EIF2AK2,BST2,PMAIP1,TLR3,FZD4,IRF1,PIK3AP1,TNFAIP3,IL7,KSR1,GRB10,NFKBIA,LY6E,SH2B3,SOCS1,ADAR,JAK2,TRIM38,PLEKHF1,HLA-G,CEACAM1,LTBP1,IL15,TRIM5
GO:BP	response to dsRNA	GO:0043331	0.0053449	2.27206	55	129	6	17816	IFIT1,IFNB1,DDX58,PMAIP1,TLR3,NFKBIA
GO:BP	regulation of leukocyte cell-cell adhesion	GO:1903037	0.00543755	2.2646	304	156	13	17816	CCL5,IFNB1,IFNL1,ADA,LGALS9,TNF,IRF1,IL7,CD83,SOCS1,HLA-G,CEACAM1,IL15
GO:BP	positive regulation of tyrosine phosphorylation of STAT protein	GO:0042531	0.00551396	2.25854	71	156	7	17816	CCL5,IFNL1,PARP9,PARP14,TNF,JAK2,IL15
GO:BP	cellular response to exogenous dsRNA	GO:0071360	0.00582521	2.23469	18	103	4	17816	IFIT1,IFNB1,DDX58,TLR3
GO:BP	cytoplasmic pattern recognition receptor signaling pathway in response to virus	GO:0039528	0.00688782	2.16192	27	70	4	17816	DDX60,DDX58,DHX58,IRF7
GO:BP	cellular response to tumor necrosis factor	GO:0071356	0.0070031	2.15471	292	141	12	17816	PSMB9,CCL5,GBP1,STAT1,CASP1,LTB,PSMB8,CCL20,TNF,TNFAIP3,NFKBIA,JAK2
GO:BP	regulation of T cell mediated cytotoxicity	GO:0001914	0.00704942	2.15185	28	153	5	17816	HLA-B,HLA-F,B2M,HLA-G,CEACAM1
GO:BP	response to bacterium	GO:0009617	0.00769964	2.11353	705	157	20	17816	OAS2,CXCL10,CCL5,CMPK2,IFI44,CXCL11,CASP1,DHX58,ISG15,C15ORF48,CCL20,B2M,LGALS9,TNF,TLR3,TNFAIP3,NFKBIA,JAK2,ERAP1,TRIM5
GO:BP	negative regulation of lymphocyte activation	GO:0051250	0.00866141	2.06241	145	153	9	17816	IFNB1,IFNL1,HLA-F,LGALS9,IRF1,TNFAIP3,SOCS1,HLA-G,CEACAM1
GO:BP	regulation of endopeptidase activity	GO:0052548	0.00941339	2.02625	419	102	12	17816	IFI6,PSMB9,LAMP3,IFI16,CASP1,PML,PSMB8,TNFSF10,LGALS9,TNF,BST2,PMAIP1
GO:BP	positive regulation of hemopoiesis	GO:1903708	0.0103979	1.98306	185	156	10	17816	STAT1,ISG15,ADA,LGALS9,TNF,IL7,CD83,SOCS1,HLA-G,IL15
GO:BP	homeostasis of number of cells	GO:0048872	0.0106089	1.97433	253	141	11	17816	STAT1,ISG15,ADA,B2M,LGALS9,PMAIP1,TNFAIP3,IL7,SH2B3,ADAR,JAK2
GO:BP	cytoplasmic pattern recognition receptor signaling pathway	GO:0002753	0.0108747	1.96358	62	129	6	17816	DDX60,DDX58,DHX58,IRF7,TNFAIP3,NFKBIA
GO:BP	regulation of interleukin-12 production	GO:0032655	0.0110792	1.95549	53	152	6	17816	HLA-B,LTB,LGALS9,TLR3,IRF1,HLA-G
GO:BP	interferon-gamma production	GO:0032609	0.0115433	1.93767	111	111	7	17816	IFNL1,ISG15,LGALS9,BTN3A1,TNF,TLR3,BTN3A2
GO:BP	protection from natural killer cell mediated cytotoxicity	GO:0042270	0.0115634	1.93691	5	152	3	17816	HLA-B,HLA-A,HLA-G
GO:BP	regulation of type 2 immune response	GO:0002828	0.0119441	1.92285	31	21	3	17816	RSAD2,IFNB1,IFNL1
GO:BP	negative regulation of response to external stimulus	GO:0032102	0.0126764	1.89701	388	153	14	17816	HLA-B,IFI16,DHX58,HLA-F,PARP14,ADA,LGALS9,HLA-A,TNFAIP3,SH2B3,ADAR,TRIM38,HLA-G,CEACAM1
GO:BP	MDA-5 signaling pathway	GO:0039530	0.0131429	1.88131	10	70	3	17816	DDX60,DHX58,IRF7
GO:BP	leukocyte activation	GO:0045321	0.0133177	1.87557	1292	156	28	17816	HLA-B,CCL5,RSAD2,IFNB1,IFNL1,HLA-F,HLA-C,PLSCR1,ADA,RAET1L,B2M,LGALS9,BTN3A1,TNF,BST2,DHRS2,TLR3,BATF2,IRF1,TNFAIP3,ITGAM,IL7,CD83,SOCS1,ULBP2,HLA-G,CEACAM1,IL15
GO:BP	interleukin-12 production	GO:0032615	0.0137954	1.86027	55	152	6	17816	HLA-B,LTB,LGALS9,TLR3,IRF1,HLA-G
GO:BP	lymphocyte activation	GO:0046649	0.0146205	1.83504	741	156	20	17816	CCL5,RSAD2,IFNB1,IFNL1,HLA-F,ADA,RAET1L,B2M,LGALS9,BTN3A1,BST2,IRF1,TNFAIP3,IL7,CD83,SOCS1,ULBP2,HLA-G,CEACAM1,IL15
GO:BP	response to tumor necrosis factor	GO:0034612	0.0146787	1.83331	314	141	12	17816	PSMB9,CCL5,GBP1,STAT1,CASP1,LTB,PSMB8,CCL20,TNF,TNFAIP3,NFKBIA,JAK2
GO:BP	tumor necrosis factor-mediated signaling pathway	GO:0033209	0.0154932	1.80986	169	141	9	17816	PSMB9,STAT1,CASP1,LTB,PSMB8,TNF,TNFAIP3,NFKBIA,JAK2
GO:BP	positive regulation of interleukin-12 production	GO:0032735	0.015928	1.79784	33	152	5	17816	LTB,LGALS9,TLR3,IRF1,HLA-G
GO:BP	antigen processing and presentation of exogenous peptide antigen	GO:0002478	0.0159465	1.79734	171	106	8	17816	HLA-B,PSMB9,TAP1,HLA-F,HLA-C,PSMB8,B2M,HLA-A
GO:BP	negative regulation of cytokine production involved in immune response	GO:0002719	0.0161645	1.79144	24	98	4	17816	IFNB1,HLA-F,TNF,BST2
GO:BP	positive regulation of interferon-alpha production	GO:0032727	0.0164863	1.78288	23	103	4	17816	DDX58,STAT1,IRF7,TLR3
GO:BP	cellular response to dsRNA	GO:0071359	0.0164863	1.78288	23	103	4	17816	IFIT1,IFNB1,DDX58,TLR3
GO:BP	negative regulation of cell activation	GO:0050866	0.0166639	1.77822	199	153	10	17816	IFNB1,IFNL1,HLA-F,LGALS9,IRF1,TNFAIP3,SH2B3,SOCS1,HLA-G,CEACAM1
GO:BP	positive regulation of cell communication	GO:0010647	0.0172819	1.76241	1843	157	35	17816	PSMB9,CCL5,RSAD2,DDX60,IFNB1,IFNL1,CASP1,DHX58,PARP9,PML,PSMB8,PARP14,IRF7,TNFSF10,CCL20,ADA,LGALS9,TNF,EIF2AK2,BST2,PMAIP1,TLR3,FZD4,PIK3AP1,TNFAIP3,IL7,KSR1,GRB10,SH2B3,SOCS1,JAK2,TRIM38,PLEKHF1,IL15,TRIM5
GO:BP	positive regulation of adaptive immune response based on somatic recombination of immune receptors built from immunoglobulin superfamily domains	GO:0002824	0.0172982	1.762	97	89	6	17816	HLA-B,RSAD2,HLA-F,ADA,B2M,TNF
GO:BP	regulation of peptidase activity	GO:0052547	0.0173109	1.76168	445	102	12	17816	IFI6,PSMB9,LAMP3,IFI16,CASP1,PML,PSMB8,TNFSF10,LGALS9,TNF,BST2,PMAIP1
GO:BP	leukocyte cell-cell adhesion	GO:0007159	0.0177181	1.75158	339	156	13	17816	CCL5,IFNB1,IFNL1,ADA,LGALS9,TNF,IRF1,IL7,CD83,SOCS1,HLA-G,CEACAM1,IL15
GO:BP	positive regulation of viral life cycle	GO:1903902	0.0178749	1.74776	61	143	6	17816	IFIT1,CCL5,LGALS9,TRIM21,ADAR,TRIM38
GO:BP	apoptotic signaling pathway	GO:0097190	0.0180446	1.74365	608	145	17	17816	IFI6,IFNB1,IFI27,IFI16,CASP1,SP100,PML,TNFSF10,LGALS9,TNF,PMAIP1,TLR3,TNFAIP3,ITGAM,IL7,JAK2,PLEKHF1
GO:BP	positive regulation of signaling	GO:0023056	0.0185535	1.73157	1849	157	35	17816	PSMB9,CCL5,RSAD2,DDX60,IFNB1,IFNL1,CASP1,DHX58,PARP9,PML,PSMB8,PARP14,IRF7,TNFSF10,CCL20,ADA,LGALS9,TNF,EIF2AK2,BST2,PMAIP1,TLR3,FZD4,PIK3AP1,TNFAIP3,IL7,KSR1,GRB10,SH2B3,SOCS1,JAK2,TRIM38,PLEKHF1,IL15,TRIM5
GO:BP	regulation of nuclease activity	GO:0032069	0.0200493	1.6979	22	35	3	17816	OAS2,OASL,OAS1
GO:BP	type 2 immune response	GO:0042092	0.0205527	1.68713	37	21	3	17816	RSAD2,IFNB1,IFNL1
GO:BP	cytokine secretion	GO:0050663	0.0209132	1.67958	230	136	10	17816	GBP1,DDX58,CASP1,PML,LGALS9,BTN3A1,TNF,BTN3A2,TNFAIP3,SOCS1
GO:BP	regulation of extrinsic apoptotic signaling pathway	GO:2001236	0.0213283	1.67104	157	120	8	17816	IFI6,SP100,PML,TNFSF10,TNF,PMAIP1,TNFAIP3,IL7
GO:BP	antigen processing and presentation of exogenous antigen	GO:0019884	0.0213829	1.66993	178	106	8	17816	HLA-B,PSMB9,TAP1,HLA-F,HLA-C,PSMB8,B2M,HLA-A
GO:BP	protein mono-ADP-ribosylation	GO:0140289	0.0230962	1.63646	11	76	3	17816	PARP10,PARP14,PARP12
GO:BP	positive regulation of adaptive immune response	GO:0002821	0.0231063	1.63627	102	89	6	17816	HLA-B,RSAD2,HLA-F,ADA,B2M,TNF
GO:BP	toll-like receptor signaling pathway	GO:0002224	0.0235603	1.62782	148	129	8	17816	RSAD2,IRF7,TLR3,IRF1,PIK3AP1,TNFAIP3,ITGAM,NFKBIA
GO:BP	T cell chemotaxis	GO:0010818	0.0235826	1.62741	27	30	3	17816	CXCL10,CCL5,CXCL11
GO:BP	negative regulation of cell population proliferation	GO:0008285	0.0237524	1.62429	766	156	20	17816	IFITM1,IFNL1,IFIT3,STAT1,PARP10,PML,LGALS9,TNF,EIF2AK2,DHRS2,IRF1,TNFAIP3,RARRES3,RARRES1,SH2B3,JAK2,WARS,HLA-G,CEACAM1,IL15
GO:BP	regulation of interleukin-1 production	GO:0032652	0.0255563	1.5925	91	153	7	17816	IFI16,CASP1,PML,LGALS9,TNFAIP3,JAK2,CEACAM1
GO:BP	RIG-I signaling pathway	GO:0039529	0.0259723	1.58549	20	42	3	17816	DDX60,DDX58,DHX58
GO:BP	regulation of T cell cytokine production	GO:0002724	0.0264632	1.57736	31	85	4	17816	RSAD2,IFNB1,HLA-F,B2M
GO:BP	regulation of leukocyte activation	GO:0002694	0.0271747	1.56584	582	156	17	17816	CCL5,IFNB1,IFNL1,HLA-F,PLSCR1,ADA,LGALS9,TNF,IRF1,TNFAIP3,ITGAM,IL7,CD83,SOCS1,HLA-G,CEACAM1,IL15
GO:BP	negative regulation of T cell mediated immunity	GO:0002710	0.0280197	1.55254	18	153	4	17816	IFNB1,HLA-F,HLA-G,CEACAM1
GO:BP	T cell activation	GO:0042110	0.0283645	1.54723	465	156	15	17816	CCL5,RSAD2,IFNB1,IFNL1,ADA,B2M,LGALS9,BTN3A1,IRF1,IL7,CD83,SOCS1,HLA-G,CEACAM1,IL15
GO:BP	membrane fission	GO:0090148	0.0299113	1.52416	11	10	2	17816	MX2,MX1
GO:BP	regulation of defense response to virus by host	GO:0050691	0.0322698	1.4912	37	156	5	17816	DDX58,STAT1,PARP9,TNFAIP3,IL15
GO:BP	positive regulation of cytokine-mediated signaling pathway	GO:0001961	0.0333046	1.4775	48	120	5	17816	CASP1,PARP9,PARP14,IRF7,IL7
GO:BP	positive regulation of cysteine-type endopeptidase activity	GO:2001056	0.0348346	1.45799	143	102	7	17816	IFI16,CASP1,PML,TNFSF10,LGALS9,TNF,PMAIP1
GO:BP	positive regulation of lymphocyte differentiation	GO:0045621	0.0358746	1.44521	94	156	7	17816	ADA,LGALS9,IL7,CD83,SOCS1,HLA-G,IL15
GO:BP	MHC class I biosynthetic process	GO:0045341	0.0380632	1.41949	6	21	2	17816	IFNB1,IFNL1
GO:BP	regulation of MHC class I biosynthetic process	GO:0045343	0.0380632	1.41949	6	21	2	17816	IFNB1,IFNL1
GO:BP	negative regulation of viral entry into host cell	GO:0046597	0.0390229	1.40868	19	157	4	17816	IFITM1,IFITM3,IFITM2,TRIM5
GO:BP	regulation of chronic inflammatory response	GO:0002676	0.0390346	1.40855	9	113	3	17816	CCL5,TNF,TNFAIP3
GO:BP	negative regulation of leukocyte activation	GO:0002695	0.0395424	1.40294	175	153	9	17816	IFNB1,IFNL1,HLA-F,LGALS9,IRF1,TNFAIP3,SOCS1,HLA-G,CEACAM1
GO:BP	regulation of T cell activation	GO:0050863	0.0422479	1.37419	315	156	12	17816	CCL5,IFNB1,IFNL1,ADA,LGALS9,IRF1,IL7,CD83,SOCS1,HLA-G,CEACAM1,IL15
GO:BP	interaction with host	GO:0051701	0.0425684	1.37091	216	157	10	17816	IFITM1,IFIT1,IFITM3,IFITM2,PML,LGALS9,EIF2AK2,TRIM21,TRIM38,TRIM5
GO:BP	regulation of interferon-alpha production	GO:0032647	0.0430567	1.36596	29	103	4	17816	DDX58,STAT1,IRF7,TLR3
GO:BP	antigen processing and presentation of exogenous peptide antigen via MHC class Ib	GO:0002477	0.0432612	1.3639	2	85	2	17816	HLA-F,B2M
GO:BP	negative regulation of cell-cell adhesion	GO:0022408	0.0432726	1.36379	177	153	9	17816	IFNB1,IFNL1,LGALS9,IRF1,SH2B3,SOCS1,JAK2,HLA-G,CEACAM1
GO:BP	response to exogenous dsRNA	GO:0043330	0.0472361	1.32573	48	129	5	17816	IFIT1,IFNB1,DDX58,TLR3,NFKBIA
GO:BP	I-kappaB kinase/NF-kappaB signaling	GO:0007249	0.0486831	1.31262	267	157	11	17816	STAT1,CASP1,TNFSF10,LGALS9,TNF,BST2,TLR3,TNFAIP3,NFKBIA,TRIM38,TRIM5
GO:CC	MHC class I protein complex	GO:0042612	5.08877e-10	9.29339	7	152	6	18797	HLA-B,HLA-F,HLA-C,B2M,HLA-A,HLA-G
GO:CC	MHC protein complex	GO:0042611	6.59499e-06	5.18079	23	152	6	18797	HLA-B,HLA-F,HLA-C,B2M,HLA-A,HLA-G
GO:CC	cell surface	GO:0009986	8.99409e-05	4.04604	887	156	24	18797	HLA-B,CXCL10,RTP4,HLA-F,HLA-C,BTN3A3,ADA,RAET1L,B2M,ACKR4,BTN3A1,TNF,BST2,HLA-A,FZD4,BTN3A2,ITGAM,CD83,IL15RA,ULBP2,PROCR,HLA-G,CEACAM1,IL15
GO:CC	external side of plasma membrane	GO:0009897	0.000172494	3.76323	387	152	15	18797	HLA-B,CXCL10,HLA-F,BTN3A3,ADA,RAET1L,B2M,ACKR4,BTN3A1,TNF,BTN3A2,ITGAM,CD83,ULBP2,HLA-G
GO:CC	lumenal side of endoplasmic reticulum membrane	GO:0098553	0.000351241	3.45439	24	152	5	18797	HLA-B,HLA-F,HLA-C,HLA-A,HLA-G
GO:CC	integral component of lumenal side of endoplasmic reticulum membrane	GO:0071556	0.000351241	3.45439	24	152	5	18797	HLA-B,HLA-F,HLA-C,HLA-A,HLA-G
GO:CC	phagocytic vesicle membrane	GO:0030670	0.000539746	3.26781	72	152	7	18797	HLA-B,TAP1,HLA-F,HLA-C,B2M,HLA-A,HLA-G
GO:CC	lumenal side of membrane	GO:0098576	0.000949882	3.02233	29	152	5	18797	HLA-B,HLA-F,HLA-C,HLA-A,HLA-G
GO:CC	side of membrane	GO:0098552	0.00147447	2.83136	583	152	17	18797	HLA-B,CXCL10,HLA-F,HLA-C,BTN3A3,ADA,RAET1L,B2M,ACKR4,BTN3A1,TNF,HLA-A,BTN3A2,ITGAM,CD83,ULBP2,HLA-G
GO:CC	ER to Golgi transport vesicle membrane	GO:0012507	0.00189035	2.72346	57	152	6	18797	HLA-B,HLA-F,HLA-C,B2M,HLA-A,HLA-G
GO:CC	recycling endosome membrane	GO:0055038	0.00930726	2.03118	75	152	6	18797	HLA-B,HLA-F,HLA-C,B2M,HLA-A,HLA-G
GO:CC	endocytic vesicle membrane	GO:0030666	0.0104872	1.97934	160	107	7	18797	HLA-B,TAP1,HLA-F,HLA-C,B2M,HLA-A,FZD4
GO:CC	recycling endosome	GO:0055037	0.0134741	1.8705	168	106	7	18797	HLA-B,HLA-F,HLA-C,B2M,ACKR4,TNF,HLA-A
GO:CC	cytosol	GO:0005829	0.0224558	1.64867	5080	114	50	18797	UBE2L6,OAS2,MX2,MX1,IFIT1,PSMB9,DDX60,GBP4,IFIT3,GBP1,USP18,OASL,IFI16,DDX58,OAS1,STAT1,CASP1,IFIT2,PARP9,XAF1,IRF9,ISG15,TYMP,UBA7,PARP10,PML,PSMB8,PARP14,GSDMB,IL32,IRF7,PLSCR1,C19ORF66,IFI35,MAP2,ADA,B2M,LGALS9,PXK,ZC3HAV1,TPK1,EIF2AK2,BST2,STAT4,PMAIP1,IRF1,STAT2,PIK3AP1,TNFAIP3,TRIM21
GO:CC	phagocytic vesicle	GO:0045335	0.022608	1.64574	127	152	7	18797	HLA-B,TAP1,HLA-F,HLA-C,B2M,HLA-A,HLA-G
GO:CC	COPII-coated ER to Golgi transport vesicle	GO:0030134	0.0294465	1.53097	92	152	6	18797	HLA-B,HLA-F,HLA-C,B2M,HLA-A,HLA-G
GO:CC	spermatoproteasome complex	GO:1990111	0.0307409	1.51228	5	62	2	18797	PSMB9,PSMB8
GO:CC	early endosome	GO:0005769	0.0432766	1.36375	346	106	9	18797	HLA-B,LAMP3,HLA-F,HLA-C,PML,B2M,ACKR4,TLR3,HLA-A
GO:CC	cytoplasmic part	GO:0044444	0.0455464	1.34155	9685	161	106	18797	UBE2L6,HLA-B,SLC15A3,OAS2,MX2,IFI6,MX1,IFIT1,PSMB9,RSAD2,CMPK2,IFITM3,DDX60,GBP4,IFI27,IFIT3,LAMP3,GBP1,USP18,OASL,IFI16,DDX58,TAP1,OAS1,STAT1,CASP1,IFIT2,RASGRP3,PARP9,HLA-F,XAF1,IRF9,ISG15,TYMP,HLA-C,UBA7,PARP10,PML,PSMB8,PARP14,C15ORF48,GSDMB,IL32,IRF7,PLSCR1,C19ORF66,IFI35,CYP2J2,MAP2,ADA,RAET1L,B2M,ACKR4,LGALS9,TNF,PXK,PPM1K,ZC3HAV1,TPK1,EIF2AK2,BST2,STAT4,DHRS2,PMAIP1,TLR3,HLA-A,FZD4,IRF1,S…
GO:CC	early endosome membrane	GO:0031901	0.0460822	1.33647	143	106	6	18797	HLA-B,HLA-F,HLA-C,PML,B2M,HLA-A
KEGG	Influenza A	KEGG:05164	1.36504e-10	9.86486	164	141	21	7590	OAS2,MX1,CXCL10,CCL5,RSAD2,IFNB1,DDX58,OAS1,STAT1,CASP1,IRF9,PML,IRF7,TNFSF10,TNF,EIF2AK2,TLR3,STAT2,NFKBIA,ADAR,JAK2
KEGG	Epstein-Barr virus infection	KEGG:05169	8.43503e-10	9.07391	197	129	21	7590	HLA-B,OAS2,CXCL10,IFNB1,DDX58,TAP1,OAS1,STAT1,HLA-F,IRF9,ISG15,HLA-C,IRF7,B2M,TNF,EIF2AK2,HLA-A,STAT2,TNFAIP3,HLA-E,NFKBIA
KEGG	Hepatitis C	KEGG:05160	3.86423e-07	6.41294	155	110	15	7590	OAS2,MX1,IFIT1,CXCL10,RSAD2,IFNB1,DDX58,OAS1,STAT1,IRF9,IRF7,TNF,EIF2AK2,TLR3,STAT2
KEGG	NOD-like receptor signaling pathway	KEGG:04621	9.57985e-06	5.01864	173	38	9	7590	OAS2,CCL5,GBP4,IFNB1,GBP1,IFI16,OAS1,STAT1,CASP1
KEGG	Measles	KEGG:05162	9.53847e-05	4.02052	138	139	13	7590	OAS2,MX1,IFNB1,DDX58,OAS1,STAT1,IRF9,IRF7,EIF2AK2,STAT2,TNFAIP3,NFKBIA,ADAR
KEGG	Allograft rejection	KEGG:05330	0.000295742	3.52909	34	152	7	7590	HLA-B,HLA-F,HLA-C,TNF,HLA-A,HLA-E,HLA-G
KEGG	Kaposi sarcoma-associated herpesvirus infection	KEGG:05167	0.000320121	3.49469	186	152	15	7590	HLA-B,IFNB1,STAT1,HLA-F,IRF9,HLA-C,IRF7,EIF2AK2,TLR3,HLA-A,STAT2,HLA-E,NFKBIA,JAK2,HLA-G
KEGG	Herpes simplex virus 1 infection	KEGG:05168	0.000396229	3.40205	487	110	21	7590	HLA-B,OAS2,CCL5,IFNB1,DDX58,TAP1,OAS1,STAT1,SP100,HLA-F,IRF9,HLA-C,PML,IRF7,B2M,TNF,EIF2AK2,BST2,TLR3,HLA-A,STAT2
KEGG	Graft-versus-host disease	KEGG:05332	0.00044375	3.35286	36	152	7	7590	HLA-B,HLA-F,HLA-C,TNF,HLA-A,HLA-E,HLA-G
KEGG	Antigen processing and presentation	KEGG:04612	0.00056556	3.24752	68	152	9	7590	HLA-B,TAP1,HLA-F,HLA-C,B2M,TNF,HLA-A,HLA-E,HLA-G
KEGG	Type I diabetes mellitus	KEGG:04940	0.000926704	3.03306	40	152	7	7590	HLA-B,HLA-F,HLA-C,TNF,HLA-A,HLA-E,HLA-G
KEGG	Cytosolic DNA-sensing pathway	KEGG:04623	0.000968937	3.0137	62	38	5	7590	CXCL10,CCL5,IFNB1,DDX58,CASP1
KEGG	RIG-I-like receptor signaling pathway	KEGG:04622	0.00121671	2.91481	70	89	7	7590	CXCL10,IFNB1,DDX58,DHX58,ISG15,IRF7,TNF
KEGG	Human papillomavirus infection	KEGG:05165	0.00146876	2.83305	330	110	16	7590	HLA-B,MX1,IFNB1,OASL,STAT1,HLA-F,IRF9,ISG15,HLA-C,TNF,EIF2AK2,TLR3,HLA-A,FZD4,IRF1,STAT2
KEGG	Necroptosis	KEGG:04217	0.00203868	2.69065	162	113	11	7590	IFNB1,STAT1,CASP1,IRF9,TNFSF10,TNF,EIF2AK2,STAT4,TLR3,STAT2,TNFAIP3
KEGG	Toll-like receptor signaling pathway	KEGG:04620	0.00415641	2.38128	102	129	9	7590	CXCL10,CCL5,IFNB1,CXCL11,STAT1,IRF7,TNF,TLR3,NFKBIA
KEGG	C-type lectin receptor signaling pathway	KEGG:04625	0.00484538	2.31467	104	129	9	7590	STAT1,CASP1,IRF9,TNF,CLEC1B,IRF1,STAT2,KSR1,NFKBIA
KEGG	JAK-STAT signaling pathway	KEGG:04630	0.00903039	2.04429	162	156	12	7590	IFNB1,IFNL1,STAT1,IFNL2,IRF9,STAT4,STAT2,IL7,SOCS1,IL15RA,JAK2,IL15
KEGG	Viral protein interaction with cytokine and cytokine receptor	KEGG:04061	0.0107702	1.96778	98	89	7	7590	CXCL10,CCL5,CXCL11,TNFSF10,CCL20,ACKR4,TNF
KEGG	Cytokine-cytokine receptor interaction	KEGG:04060	0.0107712	1.96774	292	89	12	7590	CXCL10,CCL5,IFNB1,IFNL1,CXCL11,IFNL2,LTB,IL32,TNFSF10,CCL20,ACKR4,TNF
KEGG	Natural killer cell mediated cytotoxicity	KEGG:04650	0.0128355	1.89159	123	152	10	7590	HLA-B,IFNB1,HLA-C,TNFSF10,RAET1L,TNF,HLA-A,HLA-E,ULBP2,HLA-G
KEGG	Human immunodeficiency virus 1 infection	KEGG:05170	0.029989	1.52304	210	157	13	7590	HLA-B,IFNB1,TAP1,HLA-F,HLA-C,B2M,TNF,BST2,HLA-A,HLA-E,NFKBIA,HLA-G,TRIM5
KEGG	Autoimmune thyroid disease	KEGG:05320	0.0308823	1.51029	49	152	6	7590	HLA-B,HLA-F,HLA-C,HLA-A,HLA-E,HLA-G
KEGG	TNF signaling pathway	KEGG:04668	0.0315988	1.50033	110	156	9	7590	CXCL10,CCL5,IFNB1,CCL20,TNF,IRF1,TNFAIP3,NFKBIA,IL15
KEGG	Viral carcinogenesis	KEGG:05203	0.0419348	1.37743	199	129	11	7590	HLA-B,SP100,HLA-F,IRF9,HLA-C,IRF7,EIF2AK2,PMAIP1,HLA-A,HLA-E,NFKBIA
REAC	Interferon Signaling	REAC:R-HSA-913531	1.13842e-42	41.9437	192	157	47	10526	IFITM1,UBE2L6,HLA-B,OAS2,MX2,IFI6,MX1,IFIT1,RSAD2,IFITM3,GBP4,IFNB1,IFI27,IFIT3,GBP1,USP18,OASL,DDX58,OAS1,STAT1,SP100,IFIT2,HLA-F,XAF1,IRF9,ISG15,IFITM2,HLA-C,UBA7,PML,PSMB8,ISG20,IRF7,IFI35,B2M,EIF2AK2,BST2,HLA-A,IRF1,STAT2,TRIM21,SOCS1,ADAR,JAK2,TRIM38,HLA-G,TRIM5
REAC	Interferon alpha/beta signaling	REAC:R-HSA-909733	9.35169e-42	41.0291	66	152	33	10526	IFITM1,HLA-B,OAS2,MX2,IFI6,MX1,IFIT1,RSAD2,IFITM3,IFNB1,IFI27,IFIT3,USP18,OASL,OAS1,IFIT2,HLA-F,XAF1,IRF9,ISG15,IFITM2,HLA-C,PSMB8,ISG20,IRF7,IFI35,BST2,HLA-A,IRF1,STAT2,SOCS1,ADAR,HLA-G
REAC	Cytokine Signaling in Immune system	REAC:R-HSA-1280215	5.05245e-33	32.2965	680	157	64	10526	IFITM1,UBE2L6,HLA-B,OAS2,MX2,IFI6,MX1,IFIT1,PSMB9,CXCL10,CCL5,RSAD2,IFITM3,GBP4,IFNB1,IFNL1,IFI27,IFIT3,GBP1,USP18,OASL,DDX58,OAS1,STAT1,CASP1,SP100,IFIT2,IFNL2,LTB,HLA-F,XAF1,IRF9,ISG15,IFITM2,HLA-C,UBA7,PML,PSMB8,ISG20,IL32,IRF7,IFI35,CCL20,B2M,LGALS9,TNF,EIF2AK2,BST2,STAT4,HLA-A,IRF1,STAT2,TRIM21,ITGAM,IL7,NFKBIA,SOCS1,IL15RA,ADAR,JAK2,TRIM38,HLA-G,IL15,TRIM5
REAC	Interferon gamma signaling	REAC:R-HSA-877300	1.16826e-17	16.9325	86	157	21	10526	HLA-B,OAS2,GBP4,GBP1,OASL,OAS1,SP100,HLA-F,IRF9,HLA-C,PML,IRF7,B2M,HLA-A,IRF1,TRIM21,SOCS1,JAK2,TRIM38,HLA-G,TRIM5
REAC	Immune System	REAC:R-HSA-168256	8.56308e-16	15.0674	2034	114	64	10526	IFITM1,UBE2L6,HLA-B,OAS2,MX2,IFI6,MX1,IFIT1,PSMB9,CXCL10,CCL5,RSAD2,IFITM3,GBP4,IFNB1,IFNL1,IFI27,IFIT3,GBP1,USP18,OASL,IFI16,DDX58,TAP1,OAS1,STAT1,CASP1,SP100,CFB,IFIT2,DHX58,IFNL2,LTB,RASGRP3,HLA-F,XAF1,IRF9,ISG15,IFITM2,HLA-C,UBA7,PML,PSMB8,ISG20,IL32,IRF7,BTN3A3,IFI35,CCL20,B2M,LGALS9,BTN3A1,TNF,EIF2AK2,BST2,STAT4,TLR3,HLA-A,IRF1,STAT2,BTN3A2,PIK3AP1,TNFAIP3,TRIM21
REAC	Antiviral mechanism by IFN-stimulated genes	REAC:R-HSA-1169410	4.63781e-12	11.3337	79	59	12	10526	UBE2L6,OAS2,MX2,MX1,IFIT1,USP18,OASL,DDX58,OAS1,STAT1,ISG15,UBA7
REAC	Antigen Presentation: Folding, assembly and peptide loading of class I MHC	REAC:R-HSA-983170	9.58828e-09	8.01826	24	152	9	10526	HLA-B,TAP1,HLA-F,HLA-C,B2M,HLA-A,ERAP1,ERAP2,HLA-G
REAC	ISG15 antiviral mechanism	REAC:R-HSA-1169408	6.74637e-08	7.17093	71	59	9	10526	UBE2L6,MX2,MX1,IFIT1,USP18,DDX58,STAT1,ISG15,UBA7
REAC	Endosomal/Vacuolar pathway	REAC:R-HSA-1236977	6.74158e-07	6.17124	10	152	6	10526	HLA-B,HLA-F,HLA-C,B2M,HLA-A,HLA-G
REAC	OAS antiviral response	REAC:R-HSA-8983711	5.22711e-06	5.28174	9	35	4	10526	OAS2,OASL,DDX58,OAS1
REAC	DDX58/IFIH1-mediated induction of interferon-alpha/beta	REAC:R-HSA-168928	0.000172563	3.76305	78	129	9	10526	UBE2L6,IFNB1,DDX58,DHX58,ISG15,UBA7,IRF7,TNFAIP3,NFKBIA
REAC	Interleukin-20 family signaling	REAC:R-HSA-8854691	0.000305652	3.51477	25	141	6	10526	IFNL1,STAT1,IFNL2,STAT4,STAT2,JAK2
REAC	ER-Phagosome pathway	REAC:R-HSA-1236974	0.00063898	3.19451	82	106	8	10526	HLA-B,PSMB9,TAP1,HLA-F,HLA-C,PSMB8,B2M,HLA-A
REAC	Signaling by Interleukins	REAC:R-HSA-449147	0.00128958	2.88955	461	141	20	10526	PSMB9,CXCL10,CCL5,IFNL1,STAT1,CASP1,IFNL2,PSMB8,IL32,CCL20,LGALS9,TNF,STAT4,STAT2,ITGAM,IL7,NFKBIA,SOCS1,IL15RA,JAK2
REAC	Antigen processing-Cross presentation	REAC:R-HSA-1236975	0.00247046	2.60722	98	106	8	10526	HLA-B,PSMB9,TAP1,HLA-F,HLA-C,PSMB8,B2M,HLA-A
REAC	Negative regulators of DDX58/IFIH1 signaling	REAC:R-HSA-936440	0.011605	1.93535	34	113	5	10526	UBE2L6,DDX58,ISG15,UBA7,TNFAIP3
REAC	Chemokine receptors bind chemokines	REAC:R-HSA-380108	0.0172365	1.76355	48	86	5	10526	CXCL10,CCL5,CXCL11,CCL20,ACKR4
REAC	Interleukin-2 family signaling	REAC:R-HSA-451927	0.0174839	1.75736	44	156	6	10526	STAT1,LGALS9,STAT4,IL15RA,JAK2,IL15
REAC	TRAF3-dependent IRF activation pathway	REAC:R-HSA-918233	0.0398715	1.39934	14	70	3	10526	IFNB1,DDX58,IRF7
WP	Type II interferon signaling (IFNG)	WP:WP619	4.76353e-17	16.3221	37	141	17	6207	HLA-B,IFI6,PSMB9,CXCL10,IFNB1,GBP1,TAP1,OAS1,STAT1,IFIT2,IRF9,ISG15,EIF2AK2,IRF1,STAT2,SOCS1,JAK2
WP	The human immune response to tuberculosis	WP:WP4197	3.57779e-16	15.4464	23	141	14	6207	IFITM1,MX1,IFIT1,IFIT3,TAP1,OAS1,STAT1,IRF9,PSMB8,IFI35,IRF1,STAT2,SOCS1,JAK2
WP	Type III interferon signaling	WP:WP2113	3.84794e-05	4.41477	10	110	5	6207	IFNL1,STAT1,IFNL2,IRF9,STAT2
WP	Proteasome Degradation	WP:WP183	0.00171811	2.76495	62	152	9	6207	HLA-B,PSMB9,HLA-F,HLA-C,UBA7,PSMB8,HLA-A,HLA-E,HLA-G
WP	RIG-I-like Receptor Signaling	WP:WP3865	0.00210212	2.67734	60	89	7	6207	CXCL10,IFNB1,DDX58,DHX58,ISG15,IRF7,TNF
WP	EBV LMP1 signaling	WP:WP262	0.00917585	2.03735	23	129	5	6207	CCL5,IFNB1,CCL20,TNF,NFKBIA
WP	Regulation of toll-like receptor signaling pathway	WP:WP1449	0.0218928	1.6597	139	136	11	6207	CXCL10,CCL5,IFNB1,CXCL11,STAT1,IRF7,TNF,TLR3,TNFAIP3,NFKBIA,SOCS1
WP	Non-genomic actions of 1,25 dihydroxyvitamin D3	WP:WP4341	0.0222498	1.65267	70	110	7	6207	IFI44L,OAS2,RSAD2,STAT1,ISG15,TNF,STAT2
WP	Ebola Virus Pathway on Host	WP:WP4217	0.0239273	1.62111	128	125	10	6207	HLA-B,DDX58,STAT1,HLA-F,HLA-C,IRF7,EIF2AK2,BST2,HLA-A,HLA-E
WP	Toll-like Receptor Signaling Pathway	WP:WP75	0.0271101	1.56687	103	129	9	6207	CXCL10,CCL5,IFNB1,CXCL11,STAT1,IRF7,TNF,TLR3,NFKBIA
WP	Allograft Rejection	WP:WP2328	0.0281401	1.55067	88	152	9	6207	HLA-B,CXCL11,STAT1,HLA-F,HLA-C,TNF,HLA-A,HLA-E,HLA-G

## Sheet: SBNO2
HIT	ORF	Fold Change (log(2))	Z-value	gene ID
IFI44L	SBNO2+	6.97136	10.4975	10964
IGFL1	SBNO2+	6.64961	20.6031	374918
IFITM1	SBNO2+	6.5045	8.03903	8519
EPSTI1	SBNO2+	5.96618	7.8148	94240
SLC15A3	SBNO2+	5.44498	9.5639	51296
UBE2L6	SBNO2+	5.1513	5.87421	9246
OAS2	SBNO2+	5.06738	11.4751	4939
MX1	SBNO2+	4.89529	9.293	4599
IFI6	SBNO2+	4.83392	10.6272	2537
IL32	SBNO2+	4.74484	8.3792	9235
MX2	SBNO2+	4.68512	7.83716	4600
HLA-B	SBNO2+	4.62298	7.27948	3106
IFIT1	SBNO2+	4.31537	9.54728	3434
PSMB9	SBNO2+	4.31013	7.79621	5698
HSPA6	SBNO2+	4.05259	17.2456	3310
LAMP3	SBNO2+	4.02105	8.57662	27074
ABCB1	SBNO2+	3.83279	9.69466	5243
RSAD2	SBNO2+	3.63383	7.11928	91543
IFITM3	SBNO2+	3.63368	9.95643	10410
IFI27	SBNO2+	3.5819	5.50786	3429
MICB	SBNO2+	3.4391	7.02342	4277
CCL5	SBNO2+	3.40233	6.58441	6352
CMPK2	SBNO2+	3.37653	7.36731	129607
IFIT3	SBNO2+	3.37058	7.43057	3437
MPP1	SBNO2+	3.28879	10.8272	4354
GAS6	SBNO2+	3.2738	6.94	2621
DDX60	SBNO2+	3.25836	6.22508	55601
IFI44	SBNO2+	3.18269	8.78514	10561
RTP4	SBNO2+	3.17373	6.66541	64108
CASP1	SBNO2+	3.17009	6.40591	834
IFNB1	SBNO2+	3.16462	9.66036	3456
USP18	SBNO2+	3.14874	9.07167	11274
KRT6A	SBNO2+	3.10444	8.56898	3853
SLC26A4	SBNO2+	3.05188	7.67195	5172
IFI16	SBNO2+	3.03863	6.04502	3428
GBP1	SBNO2+	3.00588	5.47566	2633
CYR61	SBNO2+	2.93037	8.79487	3491
AIF1L	SBNO2+	2.90838	8.13674	83543
KRT16	SBNO2+	2.85928	6.61843	3868
IRF9	SBNO2+	2.8525	6.41084	10379
TMEM140	SBNO2+	2.84261	5.41443	55281
IFIH1	SBNO2+	2.83235	8.9221	64135
DDX58	SBNO2+	2.82549	6.91532	23586
SBNO2	SBNO2+	2.79875	22.6339	22904
CYP2J2	SBNO2+	2.76518	5.32653	1573
TAP1	SBNO2+	2.76253	8.26181	6890
AKAP12	SBNO2+	2.72237	4.25625	9590
MERTK	SBNO2+	2.71681	5.73408	10461
OAS1	SBNO2+	2.69936	6.18609	4938
RASGRP3	SBNO2+	2.68321	6.81474	25780
IFIT2	SBNO2+	2.60929	6.78544	3433
PTGES	SBNO2+	2.60085	5.90685	9536
KRT17	SBNO2+	2.56822	5.75534	3872
C6orf15	SBNO2+	2.55972	5.94457	29113
LMO2	SBNO2+	2.55596	5.2953	4005
ISG20	SBNO2+	2.54797	6.08456	3669
PARP9	SBNO2+	2.52409	10.1621	83666
DUSP5	SBNO2+	2.51937	7.89194	1847
OASL	SBNO2+	2.47324	6.77296	8638
PADI2	SBNO2+	2.47142	8.24307	11240
PLXDC2	SBNO2+	2.4696	4.75282	84898
DHX58	SBNO2+	2.46823	4.86368	79132
ISG15	SBNO2+	2.36337	11.792	9636
PARP14	SBNO2+	2.27929	11.4042	54625
CXCL10	SBNO2+	2.25818	4.62755	3627
PMAIP1	SBNO2+	2.23337	6.81502	5366
XAF1	SBNO2+	2.21626	10.4648	54739
DSE	SBNO2+	2.20714	4.91195	29940
CFB	SBNO2+	2.19318	4.85487	629
SOCS2	SBNO2+	2.18354	6.10271	8835
TPK1	SBNO2+	2.16975	5.77502	27010
LTBP1	SBNO2+	2.1674	7.88118	4052
IFITM2	SBNO2+	2.14552	8.705	10581
RNASE1	SBNO2+	2.10006	4.49135	6035
CLU	SBNO2+	2.06719	6.7095	1191
CYP24A1	SBNO2+	2.05409	8.56285	1591
CAVIN2	SBNO2+	2.05015	4.14322	8436
SLPI	SBNO2+	2.03002	5.04394	6590
HELZ2	SBNO2+	2.02956	7.71371	85441
HSPA7	SBNO2+	1.98671	5.31211	3311
HIST1H4H	SBNO2+	1.98451	4.73981	8365
KREMEN2	SBNO2+	1.98185	4.72446	79412
STAT1	SBNO2+	1.9418	11.9189	6772
FAM129A	SBNO2+	1.92035	4.99877	116496
HLA-F	SBNO2+	1.91088	6.18269	3134
RAET1L	SBNO2+	1.90407	4.00036	154064
ENTPD4	SBNO2+	1.89094	5.62754	9583
IGFL2	SBNO2+	1.86931	5.07533	147920
PRSS23	SBNO2+	1.84433	5.80658	11098
CADPS2	SBNO2+	1.8353	4.90415	93664
HMOX1	SBNO2+	1.8305	4.36942	3162
CRYAB	SBNO2+	1.7895	11.7335	1410
PLSCR1	SBNO2+	1.78528	8.26921	5359
PI3	SBNO2+	1.78157	4.39001	5266
IRF7	SBNO2+	1.76961	11.7894	3665
SLFN5	SBNO2+	1.76778	4.0767	162394
MYL2	SBNO2+	1.7623	6.34798	4633
FOSB	SBNO2+	1.76184	6.60253	2354
TYMP	SBNO2+	1.72461	4.94848	1890
UPP1	SBNO2+	1.72151	6.44486	7378
SLC16A14	SBNO2+	1.69523	5.9367	151473
TUBB3	SBNO2+	1.69296	5.16233	10381
HLA-C	SBNO2+	1.65706	8.12311	3107
GRHL3	SBNO2+	1.64239	4.08975	57822
MT2A	SBNO2+	1.60455	4.39122	4502
NKD1	SBNO2+	1.5987	6.11694	85407
PSMB8	SBNO2+	1.5952	5.20111	5696
SP110	SBNO2+	1.59063	8.30128	3431
C19orf66	SBNO2+	1.58686	4.28394	55337
PML	SBNO2+	1.57943	4.97378	5371
ATF3	SBNO2+	1.56918	4.44809	467
GULP1	SBNO2+	1.56792	4.67477	51454
EMP1	SBNO2+	1.56689	4.42112	2012
ZC3HAV1	SBNO2+	1.56403	7.41573	56829
ULBP2	SBNO2+	1.56169	6.82744	80328
PPP1R3F	SBNO2+	1.55672	4.81579	89801
PMP22	SBNO2+	1.55658	5.06162	5376
TACSTD2	SBNO2+	1.55442	8.17418	4070
PARP12	SBNO2+	1.54086	9.8216	64761
GABARAPL1	SBNO2+	1.53971	4.82052	23710
VASN	SBNO2+	1.51474	5.8294	114990
ZFAND2A	SBNO2+	1.50745	11.4239	90637
IER5L	SBNO2+	1.48272	4.52007	389792
CTH	SBNO2+	1.4817	6.38583	1491
GPX3	SBNO2+	1.47421	8.26082	2878
KRT18	SBNO2+	1.46851	5.87305	3875
DHRS2	SBNO2+	1.45061	4.76099	10202
SP100	SBNO2+	1.42238	5.76135	6672
KLF10	SBNO2+	1.41441	5.55235	7071
PLEKHF1	SBNO2+	1.40376	5.87726	79156
DDIT3	SBNO2+	1.40022	4.92969	1649
RHEBL1	SBNO2+	1.39103	4.16889	121268
SPIRE1	SBNO2+	1.38208	6.93606	56907
DNAJB9	SBNO2+	1.37511	5.9597	4189
TSPYL2	SBNO2+	1.37489	6.51357	64061
IFI35	SBNO2+	1.36	6.28187	3430
HIST1H2BD	SBNO2+	1.35988	4.05528	3017
RELB	SBNO2+	1.35319	4.23321	5971
BST2	SBNO2+	1.34553	7.15761	684
HSPA1A	SBNO2+	1.34421	7.04176	3303
EIF2AK2	SBNO2+	1.34272	9.49413	5610
FSCN1	SBNO2+	1.33824	6.23592	6624
CTSL	SBNO2+	1.33451	5.01571	1514
KRT80	SBNO2+	1.29191	4.21185	144501
KRT24	SBNO2+	1.29137	5.25444	192666
ANXA6	SBNO2+	1.26197	4.46965	309
RHOV	SBNO2+	1.25502	5.64545	171177
PHF11	SBNO2+	1.2355	6.90707	51131
TIMP2	SBNO2+	1.23386	5.15191	7077
FKBP14	SBNO2+	1.22919	6.03029	55033
MCFD2	SBNO2+	1.22833	4.41982	90411
SIX4	SBNO2+	1.22313	6.4971	51804
UBC	SBNO2+	1.21552	4.89899	7316
DNAJA4	SBNO2+	1.21354	8.47145	55466
CXCL16	SBNO2+	1.2099	7.17257	58191
FICD	SBNO2+	1.20697	4.33109	11153
ADM	SBNO2+	1.19953	4.83906	133
PRDM1	SBNO2+	1.19061	4.72015	639
COL16A1	SBNO2+	1.18389	5.44736	1307
SLC41A1	SBNO2+	1.16724	5.94168	254428
ARL5B	SBNO2+	1.15868	4.48625	221079
SLC31A2	SBNO2+	1.1428	4.76058	1318
PADI4	SBNO2+	1.1428	4.25144	23569
DAB2	SBNO2+	1.1409	4.41054	1601
DNAJB4	SBNO2+	1.1333	5.05069	11080
BLOC1S2	SBNO2+	1.13312	4.10213	282991
IFRD1	SBNO2+	1.12489	4.87268	3475
HES4	SBNO2+	1.12212	4.98182	57801
RRBP1	SBNO2+	1.11983	4.924	6238
IRF2BPL	SBNO2+	1.11928	5.7224	64207
IFFO1	SBNO2+	1.11228	5.06096	25900
CSRNP1	SBNO2+	1.10708	5.61852	64651
CPEB4	SBNO2+	1.10579	6.75485	80315
PDGFB	SBNO2+	1.10181	4.95006	5155
ZNFX1	SBNO2+	1.10077	6.29102	57169
SERTAD1	SBNO2+	1.09775	5.6513	29950
FJX1	SBNO2+	1.09045	4.10269	24147
HIST1H2BK	SBNO2+	1.08809	5.90702	85236
LAP3	SBNO2+	1.07722	6.79216	51056
HSPA13	SBNO2+	1.07478	4.09319	6782
RASSF1	SBNO2+	1.06463	4.38194	11186
PNPLA8	SBNO2+	1.06257	4.45074	50640
ABTB2	SBNO2+	1.05628	4.20635	25841
DENND5A	SBNO2+	1.05588	4.19119	23258
ZNF185	SBNO2+	1.04514	4.3378	7739
WARS	SBNO2+	1.0425	6.12713	7453
MTF1	SBNO2+	1.03874	9.69296	4520
MYO1B	SBNO2+	1.03634	4.68627	4430
FOSL1	SBNO2+	1.03385	4.0983	8061
DTNB	SBNO2+	1.02811	4.07425	1838
N4BP2L2	SBNO2+	1.02805	4.02836	10443
KLF4	SBNO2+	1.0271	4.44996	9314
MOB3C	SBNO2+	1.02035	5.05784	148932
HSPA1B	SBNO2+	1.01852	5.26585	3304
CDK5R1	SBNO2+	1.01789	4.1415	8851
CCDC148	SBNO2+	1.01394	5.0931	130940
AFAP1L2	SBNO2+	1.00164	5.69341	84632

## Sheet: SBNO2 annotations
source	term_name	term_id	adjusted_p_value	negative_log10_of_adjusted_p_value	term_size	query_size	intersection_size	effective_domain_size	intersections
GO:MF	double-stranded RNA binding	GO:0003725	2.74498e-06	5.56146	74	62	7	18098	OAS2,DDX60,IFIH1,DDX58,OAS1,OASL,DHX58
GO:MF	misfolded protein binding	GO:0051787	4.24408e-05	4.37222	22	194	6	18098	HSPA6,CLU,DNAJB9,HSPA1A,HSPA13,HSPA1B
GO:MF	transferase activity, transferring pentosyl groups	GO:0016763	0.000664029	3.17781	54	119	6	18098	PARP9,PARP14,TYMP,UPP1,ZC3HAV1,PARP12
GO:MF	natural killer cell lectin-like receptor binding	GO:0046703	0.00401269	2.39656	7	115	3	18098	MICB,RAET1L,ULBP2
GO:MF	peptide antigen binding	GO:0042605	0.00733656	2.13451	27	103	4	18098	HLA-B,TAP1,HLA-F,HLA-C
GO:MF	NAD+ ADP-ribosyltransferase activity	GO:0003950	0.00943973	2.02504	25	119	4	18098	PARP9,PARP14,ZC3HAV1,PARP12
GO:MF	2'-5'-oligoadenylate synthetase activity	GO:0001730	0.0100497	1.99785	3	49	2	18098	OAS2,OAS1
GO:MF	signaling receptor binding	GO:0005102	0.0172208	1.76395	1652	102	23	18098	IGFL1,IL32,HLA-B,MICB,CCL5,GAS6,RTP4,IFNB1,CYR61,TAP1,KRT17,OASL,PADI2,CXCL10,SOCS2,CLU,STAT1,HLA-F,RAET1L,IGFL2,PLSCR1,TYMP,TUBB3
GO:MF	heat shock protein binding	GO:0031072	0.0212697	1.67224	120	194	8	18098	HSPA6,GBP1,DNAJB9,HSPA1A,DNAJA4,FICD,HSPA13,HSPA1B
GO:MF	purine ribonucleoside triphosphate binding	GO:0035639	0.0326835	1.48567	1847	49	15	18098	IFI44L,UBE2L6,OAS2,MX1,MX2,HSPA6,ABCB1,CMPK2,DDX60,GBP1,IFIH1,DDX58,TAP1,MERTK,OAS1
GO:MF	carbohydrate derivative binding	GO:0097367	0.0339887	1.46867	2241	65	20	18098	IFI44L,UBE2L6,OAS2,MX1,MX2,HSPA6,ABCB1,CMPK2,DDX60,GBP1,CYR61,IFIH1,DDX58,TAP1,MERTK,OAS1,PARP9,OASL,DHX58,CXCL10
GO:MF	protein folding chaperone	GO:0044183	0.0376135	1.42466	22	194	4	18098	HSPA6,HSPA1A,HSPA13,HSPA1B
GO:MF	purine ribonucleotide binding	GO:0032555	0.047995	1.3188	1910	49	15	18098	IFI44L,UBE2L6,OAS2,MX1,MX2,HSPA6,ABCB1,CMPK2,DDX60,GBP1,IFIH1,DDX58,TAP1,MERTK,OAS1
GO:BP	response to type I interferon	GO:0034340	9.78847e-38	37.0093	94	139	30	17816	IFITM1,OAS2,MX1,IFI6,MX2,HLA-B,IFIT1,RSAD2,IFITM3,IFI27,IFIT3,IFNB1,USP18,IRF9,OAS1,IFIT2,ISG20,OASL,ISG15,XAF1,IFITM2,STAT1,HLA-F,IRF7,HLA-C,PSMB8,C19ORF66,SP100,IFI35,BST2
GO:BP	defense response to virus	GO:0051607	1.62245e-36	35.7898	240	114	36	17816	IFI44L,IFITM1,OAS2,MX1,IFI6,MX2,IFIT1,RSAD2,IFITM3,IFI27,MICB,IFIT3,DDX60,RTP4,IFNB1,IFI16,GBP1,IRF9,IFIH1,DDX58,OAS1,IFIT2,ISG20,PARP9,OASL,DHX58,ISG15,CXCL10,PMAIP1,IFITM2,STAT1,PLSCR1,IRF7,C19ORF66,PML,ZC3HAV1
GO:BP	cellular response to type I interferon	GO:0071357	1.64637e-36	35.7835	90	139	29	17816	IFITM1,OAS2,MX1,IFI6,MX2,HLA-B,IFIT1,RSAD2,IFITM3,IFI27,IFIT3,IFNB1,USP18,IRF9,OAS1,IFIT2,ISG20,OASL,ISG15,XAF1,IFITM2,STAT1,HLA-F,IRF7,HLA-C,PSMB8,SP100,IFI35,BST2
GO:BP	type I interferon signaling pathway	GO:0060337	1.64637e-36	35.7835	90	139	29	17816	IFITM1,OAS2,MX1,IFI6,MX2,HLA-B,IFIT1,RSAD2,IFITM3,IFI27,IFIT3,IFNB1,USP18,IRF9,OAS1,IFIT2,ISG20,OASL,ISG15,XAF1,IFITM2,STAT1,HLA-F,IRF7,HLA-C,PSMB8,SP100,IFI35,BST2
GO:BP	response to virus	GO:0009615	6.27555e-36	35.2023	327	114	39	17816	IFI44L,IFITM1,OAS2,MX1,IFI6,MX2,IFIT1,RSAD2,IFITM3,IFI27,MICB,CCL5,IFIT3,DDX60,IFI44,RTP4,IFNB1,IFI16,GBP1,IRF9,IFIH1,DDX58,OAS1,IFIT2,ISG20,PARP9,OASL,DHX58,ISG15,CXCL10,PMAIP1,IFITM2,CLU,STAT1,PLSCR1,IRF7,C19ORF66,PML,ZC3HAV1
GO:BP	defense response to other organism	GO:0098542	4.18493e-31	30.3783	1178	163	65	17816	IFI44L,IFITM1,OAS2,MX1,IFI6,MX2,HLA-B,IFIT1,PSMB9,RSAD2,IFITM3,IFI27,MICB,CCL5,IFIT3,DDX60,RTP4,CASP1,IFNB1,USP18,KRT6A,IFI16,GBP1,KRT16,IRF9,IFIH1,DDX58,OAS1,IFIT2,ISG20,PARP9,OASL,DHX58,ISG15,PARP14,CXCL10,PMAIP1,XAF1,CFB,IFITM2,CLU,SLPI,STAT1,HLA-F,RAET1L,PLSCR1,IRF7,HLA-C,MT2A,PSMB8,C19ORF66,PML,ZC3HAV1,ULBP2,SP100,IFI35,RELB,BST2,HSPA1A,EIF2AK2,CTSL,UBC,CXCL16,PRDM1,PADI4
GO:BP	response to biotic stimulus	GO:0009607	6.60201e-31	30.1803	1531	158	71	17816	IFI44L,IFITM1,OAS2,MX1,IFI6,MX2,HLA-B,IFIT1,PSMB9,RSAD2,IFITM3,IFI27,MICB,CCL5,CMPK2,IFIT3,DDX60,IFI44,RTP4,CASP1,IFNB1,USP18,KRT6A,IFI16,GBP1,KRT16,IRF9,IFIH1,DDX58,SBNO2,OAS1,IFIT2,PTGES,ISG20,PARP9,OASL,DHX58,ISG15,PARP14,CXCL10,PMAIP1,XAF1,CFB,IFITM2,CLU,SLPI,STAT1,HLA-F,RAET1L,PLSCR1,PI3,IRF7,HLA-C,MT2A,PSMB8,C19ORF66,PML,ZC3HAV1,ULBP2,SP100,DDIT3,IFI35,RELB,BST2,HSPA1A,EIF2AK2,CTSL,UBC,CXCL…
GO:BP	innate immune response	GO:0045087	1.47761e-30	29.8304	985	163	60	17816	IFITM1,OAS2,MX1,IFI6,MX2,HLA-B,IFIT1,PSMB9,RSAD2,IFITM3,IFI27,MICB,CCL5,IFIT3,DDX60,CASP1,IFNB1,USP18,IFI16,GBP1,KRT16,IRF9,IFIH1,DDX58,OAS1,IFIT2,ISG20,PARP9,OASL,DHX58,ISG15,PARP14,XAF1,CFB,IFITM2,CLU,SLPI,STAT1,HLA-F,RAET1L,PLSCR1,IRF7,HLA-C,MT2A,PSMB8,C19ORF66,PML,ZC3HAV1,ULBP2,SP100,IFI35,RELB,BST2,HSPA1A,EIF2AK2,CTSL,UBC,CXCL16,PRDM1,PADI4
GO:BP	response to other organism	GO:0051707	2.17037e-30	29.6635	1507	158	70	17816	IFI44L,IFITM1,OAS2,MX1,IFI6,MX2,HLA-B,IFIT1,PSMB9,RSAD2,IFITM3,IFI27,MICB,CCL5,CMPK2,IFIT3,DDX60,IFI44,RTP4,CASP1,IFNB1,USP18,KRT6A,IFI16,GBP1,KRT16,IRF9,IFIH1,DDX58,SBNO2,OAS1,IFIT2,PTGES,ISG20,PARP9,OASL,DHX58,ISG15,PARP14,CXCL10,PMAIP1,XAF1,CFB,IFITM2,CLU,SLPI,STAT1,HLA-F,RAET1L,PLSCR1,PI3,IRF7,HLA-C,MT2A,PSMB8,C19ORF66,PML,ZC3HAV1,ULBP2,SP100,IFI35,RELB,BST2,HSPA1A,EIF2AK2,CTSL,UBC,CXCL16,ADM…
GO:BP	response to external biotic stimulus	GO:0043207	2.36149e-30	29.6268	1509	158	70	17816	IFI44L,IFITM1,OAS2,MX1,IFI6,MX2,HLA-B,IFIT1,PSMB9,RSAD2,IFITM3,IFI27,MICB,CCL5,CMPK2,IFIT3,DDX60,IFI44,RTP4,CASP1,IFNB1,USP18,KRT6A,IFI16,GBP1,KRT16,IRF9,IFIH1,DDX58,SBNO2,OAS1,IFIT2,PTGES,ISG20,PARP9,OASL,DHX58,ISG15,PARP14,CXCL10,PMAIP1,XAF1,CFB,IFITM2,CLU,SLPI,STAT1,HLA-F,RAET1L,PLSCR1,PI3,IRF7,HLA-C,MT2A,PSMB8,C19ORF66,PML,ZC3HAV1,ULBP2,SP100,IFI35,RELB,BST2,HSPA1A,EIF2AK2,CTSL,UBC,CXCL16,ADM…
GO:BP	response to cytokine	GO:0034097	4.16351e-27	26.3805	1207	155	60	17816	IFITM1,OAS2,MX1,IFI6,IL32,MX2,HLA-B,IFIT1,PSMB9,LAMP3,RSAD2,IFITM3,IFI27,CCL5,IFIT3,GAS6,CASP1,IFNB1,USP18,IFI16,GBP1,IRF9,IFIH1,DDX58,SBNO2,OAS1,IFIT2,PTGES,ISG20,PARP9,OASL,PADI2,ISG15,PARP14,CXCL10,XAF1,SOCS2,IFITM2,STAT1,HLA-F,HMOX1,PLSCR1,IRF7,HLA-C,MT2A,PSMB8,C19ORF66,PML,CTH,KRT18,SP100,IFI35,RELB,BST2,HSPA1A,EIF2AK2,FSCN1,TIMP2,UBC,CXCL16
GO:BP	defense response	GO:0006952	1.105e-26	25.9566	1726	158	70	17816	IFI44L,IFITM1,OAS2,MX1,IFI6,IL32,MX2,HLA-B,IFIT1,PSMB9,RSAD2,IFITM3,IFI27,MICB,CCL5,IFIT3,DDX60,RTP4,CASP1,IFNB1,USP18,KRT6A,IFI16,GBP1,KRT16,IRF9,IFIH1,DDX58,SBNO2,TAP1,OAS1,IFIT2,PTGES,ISG20,PARP9,OASL,DHX58,ISG15,PARP14,CXCL10,PMAIP1,XAF1,CFB,IFITM2,CLU,SLPI,STAT1,HLA-F,RAET1L,HMOX1,PLSCR1,IRF7,HLA-C,MT2A,PSMB8,C19ORF66,PML,ZC3HAV1,ULBP2,SP100,IFI35,RELB,BST2,HSPA1A,EIF2AK2,CTSL,UBC,CXCL16,ADM…
GO:BP	response to external stimulus	GO:0009605	1.47665e-25	24.8307	2842	143	81	17816	IFI44L,IFITM1,OAS2,MX1,IFI6,MX2,HLA-B,IFIT1,PSMB9,RSAD2,IFITM3,IFI27,MICB,CCL5,CMPK2,IFIT3,MPP1,GAS6,DDX60,IFI44,RTP4,CASP1,IFNB1,USP18,KRT6A,IFI16,GBP1,CYR61,KRT16,IRF9,IFIH1,DDX58,SBNO2,OAS1,IFIT2,PTGES,ISG20,PARP9,OASL,PADI2,DHX58,ISG15,PARP14,CXCL10,PMAIP1,XAF1,CFB,IFITM2,CLU,CYP24A1,SLPI,STAT1,HLA-F,RAET1L,CADPS2,HMOX1,PLSCR1,PI3,IRF7,FOSB,TYMP,UPP1,TUBB3,HLA-C,MT2A,PSMB8,C19ORF66,PML,ATF3,Z…
GO:BP	cytokine-mediated signaling pathway	GO:0019221	3.03498e-24	23.5178	790	142	46	17816	IFITM1,OAS2,MX1,IFI6,IL32,MX2,HLA-B,IFIT1,PSMB9,RSAD2,IFITM3,IFI27,CCL5,IFIT3,GAS6,CASP1,IFNB1,USP18,GBP1,IRF9,OAS1,IFIT2,ISG20,PARP9,OASL,PADI2,ISG15,PARP14,CXCL10,XAF1,SOCS2,IFITM2,STAT1,HLA-F,HMOX1,IRF7,HLA-C,MT2A,PSMB8,PML,KRT18,SP100,IFI35,BST2,HSPA1A,FSCN1
GO:BP	immune response	GO:0006955	5.69963e-23	22.2442	2259	115	62	17816	IFI44L,IFITM1,OAS2,MX1,IFI6,IL32,MX2,HLA-B,IFIT1,PSMB9,HSPA6,LAMP3,RSAD2,IFITM3,IFI27,MICB,CCL5,IFIT3,GAS6,DDX60,IFI44,CASP1,IFNB1,USP18,KRT6A,IFI16,GBP1,KRT16,IRF9,IFIH1,DDX58,SBNO2,TAP1,OAS1,IFIT2,ISG20,PARP9,OASL,PADI2,DHX58,ISG15,PARP14,CXCL10,XAF1,CFB,IFITM2,CLU,SLPI,STAT1,HLA-F,RAET1L,HMOX1,PLSCR1,PI3,IRF7,HLA-C,MT2A,PSMB8,C19ORF66,PML,ZC3HAV1,ULBP2
GO:BP	negative regulation of viral genome replication	GO:0045071	1.13249e-22	21.946	60	141	19	17816	IFITM1,MX1,IFIT1,RSAD2,IFITM3,CCL5,IFNB1,IFI16,OAS1,ISG20,OASL,ISG15,IFITM2,SLPI,PLSCR1,C19ORF66,ZC3HAV1,BST2,EIF2AK2
GO:BP	response to stress	GO:0006950	2.2875e-22	21.6406	4033	158	97	17816	IFI44L,IFITM1,UBE2L6,OAS2,MX1,IFI6,IL32,MX2,HLA-B,IFIT1,PSMB9,HSPA6,ABCB1,RSAD2,IFITM3,IFI27,MICB,CCL5,IFIT3,GAS6,DDX60,RTP4,CASP1,IFNB1,USP18,KRT6A,IFI16,GBP1,CYR61,KRT16,IRF9,IFIH1,DDX58,SBNO2,TAP1,MERTK,OAS1,IFIT2,PTGES,ISG20,PARP9,OASL,DHX58,ISG15,PARP14,CXCL10,PMAIP1,XAF1,CFB,IFITM2,CLU,SLPI,HIST1H4H,STAT1,FAM129A,HLA-F,RAET1L,CADPS2,HMOX1,CRYAB,PLSCR1,IRF7,UPP1,HLA-C,GRHL3,MT2A,PSMB8,C19ORF…
GO:BP	immune effector process	GO:0002252	4.33358e-22	21.3632	1266	115	48	17816	IFI44L,IFITM1,OAS2,MX1,IFI6,MX2,HLA-B,IFIT1,HSPA6,RSAD2,IFITM3,IFI27,MICB,IFIT3,DDX60,RTP4,IFNB1,IFI16,GBP1,IRF9,IFIH1,DDX58,SBNO2,OAS1,IFIT2,ISG20,PARP9,OASL,PADI2,DHX58,ISG15,CXCL10,PMAIP1,CFB,IFITM2,CLU,SLPI,STAT1,HLA-F,RAET1L,HMOX1,PLSCR1,IRF7,HLA-C,C19ORF66,PML,ZC3HAV1,ULBP2
GO:BP	negative regulation of viral process	GO:0048525	4.13425e-21	20.3836	100	141	21	17816	IFITM1,MX1,IFIT1,RSAD2,IFITM3,CCL5,IFNB1,IFI16,OAS1,ISG20,OASL,ISG15,IFITM2,SLPI,STAT1,PLSCR1,C19ORF66,PML,ZC3HAV1,BST2,EIF2AK2
GO:BP	negative regulation of multi-organism process	GO:0043901	4.21408e-21	20.3753	224	141	27	17816	IFITM1,MX1,HLA-B,IFIT1,RSAD2,IFITM3,MICB,CCL5,IFNB1,KRT6A,IFI16,OAS1,ISG20,OASL,DHX58,ISG15,PARP14,IFITM2,SLPI,STAT1,HLA-F,PLSCR1,C19ORF66,PML,ZC3HAV1,BST2,EIF2AK2
GO:BP	negative regulation of viral life cycle	GO:1903901	5.91119e-21	20.2283	86	141	20	17816	IFITM1,MX1,IFIT1,RSAD2,IFITM3,CCL5,IFNB1,IFI16,OAS1,ISG20,OASL,ISG15,IFITM2,SLPI,PLSCR1,C19ORF66,PML,ZC3HAV1,BST2,EIF2AK2
GO:BP	cellular response to cytokine stimulus	GO:0071345	1.10454e-20	19.9568	1114	142	49	17816	IFITM1,OAS2,MX1,IFI6,IL32,MX2,HLA-B,IFIT1,PSMB9,RSAD2,IFITM3,IFI27,CCL5,IFIT3,GAS6,CASP1,IFNB1,USP18,IFI16,GBP1,IRF9,SBNO2,OAS1,IFIT2,ISG20,PARP9,OASL,PADI2,ISG15,PARP14,CXCL10,XAF1,SOCS2,IFITM2,STAT1,HLA-F,HMOX1,IRF7,HLA-C,MT2A,PSMB8,PML,CTH,KRT18,SP100,IFI35,BST2,HSPA1A,FSCN1
GO:BP	regulation of multi-organism process	GO:0043900	1.26154e-20	19.8991	764	143	42	17816	IFITM1,MX1,HLA-B,IFIT1,PSMB9,LAMP3,RSAD2,IFITM3,IFI27,MICB,CCL5,DDX60,IFNB1,USP18,KRT6A,IFI16,IFIH1,DDX58,OAS1,ISG20,PARP9,OASL,DHX58,ISG15,PARP14,IFITM2,SLPI,STAT1,HLA-F,RAET1L,PLSCR1,IRF7,PSMB8,C19ORF66,PML,ZC3HAV1,ULBP2,RELB,BST2,HSPA1A,EIF2AK2,CTSL
GO:BP	immune system process	GO:0002376	3.11496e-20	19.5065	3177	95	61	17816	IFI44L,IFITM1,OAS2,MX1,IFI6,IL32,MX2,HLA-B,IFIT1,PSMB9,HSPA6,LAMP3,RSAD2,IFITM3,IFI27,MICB,CCL5,IFIT3,MPP1,GAS6,DDX60,IFI44,RTP4,CASP1,IFNB1,USP18,KRT6A,IFI16,GBP1,KRT16,IRF9,IFIH1,DDX58,SBNO2,TAP1,MERTK,OAS1,IFIT2,LMO2,ISG20,PARP9,OASL,PADI2,DHX58,ISG15,PARP14,CXCL10,PMAIP1,XAF1,CFB,IFITM2,CLU,SLPI,HIST1H4H,STAT1,HLA-F,RAET1L,HMOX1,PLSCR1,PI3,IRF7
GO:BP	regulation of viral genome replication	GO:0045069	8.19131e-20	19.0866	97	141	20	17816	IFITM1,MX1,IFIT1,RSAD2,IFITM3,IFI27,CCL5,IFNB1,IFI16,OAS1,ISG20,OASL,ISG15,IFITM2,SLPI,PLSCR1,C19ORF66,ZC3HAV1,BST2,EIF2AK2
GO:BP	viral genome replication	GO:0019079	5.15917e-19	18.2874	124	141	21	17816	IFITM1,MX1,IFIT1,RSAD2,IFITM3,IFI27,CCL5,GAS6,IFNB1,IFI16,OAS1,ISG20,OASL,ISG15,IFITM2,SLPI,PLSCR1,C19ORF66,ZC3HAV1,BST2,EIF2AK2
GO:BP	response to organic substance	GO:0010033	5.62335e-19	18.25	3321	159	84	17816	IFITM1,OAS2,MX1,IFI6,IL32,MX2,HLA-B,IFIT1,PSMB9,HSPA6,LAMP3,RSAD2,IFITM3,IFI27,MICB,CCL5,CMPK2,IFIT3,GAS6,CASP1,IFNB1,USP18,IFI16,GBP1,CYR61,IRF9,IFIH1,DDX58,SBNO2,OAS1,IFIT2,PTGES,LMO2,ISG20,PARP9,OASL,PADI2,ISG15,PARP14,CXCL10,PMAIP1,XAF1,SOCS2,LTBP1,IFITM2,CLU,CYP24A1,SLPI,STAT1,HLA-F,HMOX1,CRYAB,PLSCR1,IRF7,FOSB,HLA-C,MT2A,PSMB8,C19ORF66,PML,ATF3,VASN,CTH,GPX3,KRT18,SP100,KLF10,DDIT3,DNAJB9,T…
GO:BP	regulation of viral life cycle	GO:1903900	1.31658e-18	17.8806	150	141	22	17816	IFITM1,MX1,IFIT1,LAMP3,RSAD2,IFITM3,IFI27,CCL5,IFNB1,IFI16,OAS1,ISG20,OASL,ISG15,IFITM2,SLPI,PLSCR1,C19ORF66,PML,ZC3HAV1,BST2,EIF2AK2
GO:BP	multi-organism process	GO:0051704	1.68396e-18	17.7737	3028	115	65	17816	IFI44L,IFITM1,OAS2,MX1,IFI6,MX2,HLA-B,IFIT1,PSMB9,LAMP3,RSAD2,IFITM3,IFI27,MICB,CCL5,CMPK2,IFIT3,GAS6,DDX60,IFI44,RTP4,CASP1,IFNB1,USP18,KRT6A,IFI16,GBP1,KRT16,IRF9,IFIH1,DDX58,SBNO2,TAP1,MERTK,OAS1,IFIT2,PTGES,ISG20,PARP9,OASL,DHX58,ISG15,PARP14,CXCL10,PMAIP1,XAF1,CFB,IFITM2,CLU,SLPI,STAT1,HLA-F,RAET1L,PLSCR1,PI3,IRF7,FOSB,HLA-C,MT2A,PSMB8,SP110,C19ORF66,PML,ZC3HAV1,ULBP2
GO:BP	viral process	GO:0016032	8.19317e-17	16.0865	823	141	39	17816	IFITM1,MX1,HLA-B,IFIT1,PSMB9,LAMP3,RSAD2,IFITM3,IFI27,MICB,CCL5,GAS6,IFNB1,IFI16,IFIH1,DDX58,TAP1,OAS1,ISG20,OASL,DHX58,ISG15,IFITM2,SLPI,STAT1,RAET1L,PLSCR1,IRF7,PSMB8,SP110,C19ORF66,PML,ZC3HAV1,ULBP2,KRT18,SP100,BST2,HSPA1A,EIF2AK2
GO:BP	regulation of viral process	GO:0050792	8.43849e-17	16.0737	206	141	23	17816	IFITM1,MX1,IFIT1,LAMP3,RSAD2,IFITM3,IFI27,CCL5,IFNB1,IFI16,OAS1,ISG20,OASL,ISG15,IFITM2,SLPI,STAT1,PLSCR1,C19ORF66,PML,ZC3HAV1,BST2,EIF2AK2
GO:BP	regulation of symbiosis, encompassing mutualism through parasitism	GO:0043903	9.16255e-17	16.038	234	141	24	17816	IFITM1,MX1,IFIT1,LAMP3,RSAD2,IFITM3,IFI27,CCL5,IFNB1,KRT6A,IFI16,OAS1,ISG20,OASL,ISG15,IFITM2,SLPI,STAT1,PLSCR1,C19ORF66,PML,ZC3HAV1,BST2,EIF2AK2
GO:BP	symbiont process	GO:0044403	1.37234e-16	15.8625	886	141	40	17816	IFITM1,MX1,HLA-B,IFIT1,PSMB9,LAMP3,RSAD2,IFITM3,IFI27,MICB,CCL5,GAS6,IFNB1,KRT6A,IFI16,IFIH1,DDX58,TAP1,OAS1,ISG20,OASL,DHX58,ISG15,IFITM2,SLPI,STAT1,RAET1L,PLSCR1,IRF7,PSMB8,SP110,C19ORF66,PML,ZC3HAV1,ULBP2,KRT18,SP100,BST2,HSPA1A,EIF2AK2
GO:BP	response to interferon-gamma	GO:0034341	2.20526e-16	15.6565	195	155	23	17816	IFITM1,OAS2,HLA-B,IFITM3,CCL5,CASP1,GBP1,IRF9,OAS1,PARP9,OASL,PARP14,IFITM2,STAT1,HLA-F,IRF7,HLA-C,MT2A,C19ORF66,PML,SP100,BST2,CXCL16
GO:BP	cellular response to organic substance	GO:0071310	6.83063e-16	15.1655	2720	143	67	17816	IFITM1,OAS2,MX1,IFI6,IL32,MX2,HLA-B,IFIT1,PSMB9,HSPA6,RSAD2,IFITM3,IFI27,CCL5,CMPK2,IFIT3,GAS6,CASP1,IFNB1,USP18,IFI16,GBP1,CYR61,IRF9,IFIH1,DDX58,SBNO2,OAS1,IFIT2,LMO2,ISG20,PARP9,OASL,PADI2,ISG15,PARP14,CXCL10,XAF1,SOCS2,LTBP1,IFITM2,CLU,CYP24A1,STAT1,HLA-F,HMOX1,IRF7,FOSB,HLA-C,MT2A,PSMB8,PML,ATF3,VASN,CTH,KRT18,SP100,KLF10,DDIT3,DNAJB9,TSPYL2,IFI35,BST2,HSPA1A,EIF2AK2,FSCN1,CTSL
GO:BP	interspecies interaction between organisms	GO:0044419	8.63933e-16	15.0635	933	141	40	17816	IFITM1,MX1,HLA-B,IFIT1,PSMB9,LAMP3,RSAD2,IFITM3,IFI27,MICB,CCL5,GAS6,IFNB1,KRT6A,IFI16,IFIH1,DDX58,TAP1,OAS1,ISG20,OASL,DHX58,ISG15,IFITM2,SLPI,STAT1,RAET1L,PLSCR1,IRF7,PSMB8,SP110,C19ORF66,PML,ZC3HAV1,ULBP2,KRT18,SP100,BST2,HSPA1A,EIF2AK2
GO:BP	cellular response to chemical stimulus	GO:0070887	1.22651e-15	14.9113	3292	160	79	17816	IFITM1,OAS2,MX1,IFI6,IL32,MX2,HLA-B,IFIT1,PSMB9,HSPA6,RSAD2,IFITM3,IFI27,CCL5,CMPK2,IFIT3,MPP1,GAS6,CASP1,IFNB1,USP18,IFI16,GBP1,CYR61,IRF9,IFIH1,DDX58,SBNO2,CYP2J2,OAS1,IFIT2,LMO2,ISG20,PARP9,OASL,PADI2,ISG15,PARP14,CXCL10,PMAIP1,XAF1,SOCS2,LTBP1,IFITM2,CLU,CYP24A1,STAT1,HLA-F,HMOX1,IRF7,FOSB,HLA-C,MT2A,PSMB8,PML,ATF3,VASN,ZFAND2A,CTH,GPX3,KRT18,DHRS2,SP100,KLF10,DDIT3,DNAJB9,TSPYL2,IFI35,BST2,H…
GO:BP	interferon-gamma-mediated signaling pathway	GO:0060333	9.31473e-14	13.0308	86	128	15	17816	OAS2,HLA-B,GBP1,IRF9,OAS1,PARP9,OASL,PARP14,STAT1,HLA-F,IRF7,HLA-C,MT2A,PML,SP100
GO:BP	response to chemical	GO:0042221	1.29528e-13	12.8876	4777	160	93	17816	IFITM1,OAS2,MX1,IFI6,IL32,MX2,HLA-B,IFIT1,PSMB9,HSPA6,LAMP3,ABCB1,RSAD2,IFITM3,IFI27,MICB,CCL5,CMPK2,IFIT3,MPP1,GAS6,RTP4,CASP1,IFNB1,USP18,IFI16,GBP1,CYR61,IRF9,IFIH1,DDX58,SBNO2,CYP2J2,OAS1,IFIT2,PTGES,LMO2,ISG20,PARP9,OASL,PADI2,ISG15,PARP14,CXCL10,PMAIP1,XAF1,SOCS2,LTBP1,IFITM2,CLU,CYP24A1,SLPI,STAT1,HLA-F,HMOX1,CRYAB,PLSCR1,IRF7,FOSB,TYMP,TUBB3,HLA-C,MT2A,PSMB8,C19ORF66,PML,ATF3,VASN,ZFAND2A…
GO:BP	viral life cycle	GO:0019058	1.70669e-13	12.7678	330	153	25	17816	IFITM1,MX1,IFIT1,LAMP3,RSAD2,IFITM3,IFI27,CCL5,GAS6,IFNB1,IFI16,OAS1,ISG20,OASL,ISG15,IFITM2,SLPI,PLSCR1,C19ORF66,PML,ZC3HAV1,BST2,HSPA1A,EIF2AK2,UBC
GO:BP	response to interferon-alpha	GO:0035455	4.96557e-13	12.304	21	141	10	17816	IFITM1,MX2,LAMP3,IFITM3,IFIT3,GAS6,IFIT2,IFITM2,BST2,EIF2AK2
GO:BP	cellular response to interferon-gamma	GO:0071346	1.7466e-11	10.7578	175	128	17	17816	OAS2,HLA-B,CCL5,CASP1,GBP1,IRF9,OAS1,PARP9,OASL,PARP14,STAT1,HLA-F,IRF7,HLA-C,MT2A,PML,SP100
GO:BP	regulation of innate immune response	GO:0045088	1.32439e-10	9.87798	440	153	25	17816	HLA-B,PSMB9,RSAD2,MICB,CCL5,DDX60,IFNB1,USP18,IFI16,IFIH1,DDX58,PARP9,DHX58,PARP14,STAT1,HLA-F,RAET1L,PLSCR1,IRF7,PSMB8,ULBP2,RELB,HSPA1A,CTSL,UBC
GO:BP	regulation of response to biotic stimulus	GO:0002831	4.09993e-10	9.38722	506	153	26	17816	HLA-B,IFIT1,PSMB9,RSAD2,MICB,CCL5,DDX60,IFNB1,USP18,IFI16,IFIH1,DDX58,PARP9,DHX58,PARP14,STAT1,HLA-F,RAET1L,PLSCR1,IRF7,PSMB8,ULBP2,RELB,HSPA1A,CTSL,UBC
GO:BP	response to stimulus	GO:0050896	7.66339e-10	9.11558	9313	168	133	17816	IFI44L,IFITM1,UBE2L6,OAS2,MX1,IFI6,IL32,MX2,HLA-B,IFIT1,PSMB9,HSPA6,LAMP3,ABCB1,RSAD2,IFITM3,IFI27,MICB,CCL5,CMPK2,IFIT3,MPP1,GAS6,DDX60,IFI44,RTP4,CASP1,IFNB1,USP18,KRT6A,IFI16,GBP1,CYR61,KRT16,IRF9,IFIH1,DDX58,SBNO2,CYP2J2,TAP1,AKAP12,MERTK,OAS1,RASGRP3,IFIT2,PTGES,KRT17,LMO2,ISG20,PARP9,DUSP5,OASL,PADI2,DHX58,ISG15,PARP14,CXCL10,PMAIP1,XAF1,CFB,SOCS2,LTBP1,IFITM2,CLU,CYP24A1,SLPI,HIST1H4H,KREM…
GO:BP	cell surface receptor signaling pathway	GO:0007166	7.99289e-10	9.0973	3131	142	62	17816	IFITM1,OAS2,MX1,IFI6,IL32,MX2,HLA-B,IFIT1,PSMB9,RSAD2,IFITM3,IFI27,MICB,CCL5,IFIT3,GAS6,CASP1,IFNB1,USP18,GBP1,CYR61,IRF9,MERTK,OAS1,IFIT2,ISG20,PARP9,OASL,PADI2,ISG15,PARP14,CXCL10,PMAIP1,XAF1,SOCS2,LTBP1,IFITM2,KREMEN2,STAT1,HLA-F,HMOX1,PLSCR1,IRF7,TUBB3,HLA-C,GRHL3,MT2A,NKD1,PSMB8,PML,ATF3,TACSTD2,VASN,KRT18,SP100,KLF10,DDIT3,IFI35,RELB,BST2,HSPA1A,FSCN1
GO:BP	response to interferon-beta	GO:0035456	1.57224e-09	8.80348	29	139	9	17816	IFITM1,IFITM3,IFNB1,IFI16,XAF1,IFITM2,STAT1,PLSCR1,BST2
GO:BP	regulation of immune system process	GO:0002682	1.24271e-08	7.90563	1645	143	42	17816	IFITM1,HLA-B,IFIT1,PSMB9,RSAD2,MICB,CCL5,MPP1,GAS6,DDX60,IFNB1,USP18,IFI16,GBP1,IFIH1,DDX58,MERTK,LMO2,PARP9,PADI2,DHX58,ISG15,PARP14,CXCL10,CFB,CLU,HIST1H4H,STAT1,HLA-F,RAET1L,HMOX1,PLSCR1,IRF7,HLA-C,PSMB8,ULBP2,KLF10,RELB,BST2,HSPA1A,EIF2AK2,CTSL
GO:BP	positive regulation of innate immune response	GO:0045089	2.12795e-08	7.67204	375	153	21	17816	PSMB9,RSAD2,MICB,CCL5,DDX60,IFNB1,IFI16,IFIH1,DDX58,PARP9,DHX58,HLA-F,RAET1L,PLSCR1,IRF7,PSMB8,ULBP2,RELB,HSPA1A,CTSL,UBC
GO:BP	positive regulation of response to biotic stimulus	GO:0002833	5.13804e-08	7.2892	393	153	21	17816	PSMB9,RSAD2,MICB,CCL5,DDX60,IFNB1,IFI16,IFIH1,DDX58,PARP9,DHX58,HLA-F,RAET1L,PLSCR1,IRF7,PSMB8,ULBP2,RELB,HSPA1A,CTSL,UBC
GO:BP	cellular response to stimulus	GO:0051716	5.75667e-08	7.23983	7629	160	110	17816	IFITM1,UBE2L6,OAS2,MX1,IFI6,IL32,MX2,HLA-B,IFIT1,PSMB9,HSPA6,RSAD2,IFITM3,IFI27,MICB,CCL5,CMPK2,IFIT3,MPP1,GAS6,DDX60,CASP1,IFNB1,USP18,IFI16,GBP1,CYR61,IRF9,IFIH1,DDX58,SBNO2,CYP2J2,AKAP12,MERTK,OAS1,RASGRP3,IFIT2,PTGES,KRT17,LMO2,ISG20,PARP9,DUSP5,OASL,PADI2,DHX58,ISG15,PARP14,CXCL10,PMAIP1,XAF1,SOCS2,LTBP1,IFITM2,CLU,CYP24A1,HIST1H4H,KREMEN2,STAT1,FAM129A,HLA-F,CADPS2,HMOX1,CRYAB,PLSCR1,IRF7,F…
GO:BP	regulation of cytokine production	GO:0001817	1.09184e-07	6.96184	707	141	26	17816	UBE2L6,HLA-B,RSAD2,GAS6,DDX60,CASP1,IFNB1,IFI16,GBP1,IFIH1,DDX58,MERTK,DHX58,ISG15,LTBP1,CLU,STAT1,HLA-F,HMOX1,IRF7,PML,DDIT3,RELB,BST2,HSPA1A,EIF2AK2
GO:BP	regulation of response to external stimulus	GO:0032101	7.97544e-07	6.09825	1098	95	25	17816	HLA-B,IFIT1,PSMB9,RSAD2,MICB,CCL5,MPP1,GAS6,DDX60,IFNB1,USP18,IFI16,IFIH1,DDX58,SBNO2,PARP9,PADI2,DHX58,PARP14,CXCL10,STAT1,HLA-F,RAET1L,PLSCR1,IRF7
GO:BP	cytokine production	GO:0001816	8.92363e-07	6.04946	779	141	26	17816	UBE2L6,HLA-B,RSAD2,GAS6,DDX60,CASP1,IFNB1,IFI16,GBP1,IFIH1,DDX58,MERTK,DHX58,ISG15,LTBP1,CLU,STAT1,HLA-F,HMOX1,IRF7,PML,DDIT3,RELB,BST2,HSPA1A,EIF2AK2
GO:BP	regulation of defense response	GO:0031347	1.2891e-06	5.88971	783	153	27	17816	HLA-B,IFIT1,PSMB9,RSAD2,MICB,CCL5,DDX60,IFNB1,USP18,IFI16,IFIH1,DDX58,SBNO2,PARP9,DHX58,PARP14,STAT1,HLA-F,RAET1L,PLSCR1,IRF7,PSMB8,ULBP2,RELB,HSPA1A,CTSL,UBC
GO:BP	regulation of immune response	GO:0050776	1.29443e-06	5.88792	1098	143	31	17816	IFITM1,HLA-B,PSMB9,RSAD2,MICB,CCL5,DDX60,IFNB1,USP18,IFI16,GBP1,IFIH1,DDX58,PARP9,DHX58,PARP14,CFB,CLU,STAT1,HLA-F,RAET1L,HMOX1,PLSCR1,IRF7,HLA-C,PSMB8,ULBP2,RELB,BST2,HSPA1A,CTSL
GO:BP	signal transduction	GO:0007165	1.63416e-06	5.78671	6194	159	93	17816	IFITM1,OAS2,MX1,IFI6,IL32,MX2,HLA-B,IFIT1,PSMB9,RSAD2,IFITM3,IFI27,MICB,CCL5,IFIT3,MPP1,GAS6,DDX60,CASP1,IFNB1,USP18,IFI16,GBP1,CYR61,IRF9,IFIH1,DDX58,AKAP12,MERTK,OAS1,RASGRP3,IFIT2,PTGES,KRT17,ISG20,PARP9,DUSP5,OASL,PADI2,DHX58,ISG15,PARP14,CXCL10,PMAIP1,XAF1,SOCS2,LTBP1,IFITM2,CLU,CYP24A1,KREMEN2,STAT1,HLA-F,HMOX1,CRYAB,PLSCR1,IRF7,TYMP,TUBB3,HLA-C,GRHL3,MT2A,NKD1,PSMB8,PML,ATF3,TACSTD2,VASN,C…
GO:BP	cell death	GO:0008219	1.94037e-06	5.71211	2282	195	57	17816	MX1,IFI6,LAMP3,IFI27,CCL5,IFIT3,GAS6,CASP1,IFNB1,KRT6A,IFI16,CYR61,KRT16,MERTK,IFIT2,KRT17,CXCL10,PMAIP1,XAF1,SOCS2,CLU,STAT1,HLA-F,HMOX1,CRYAB,PLSCR1,PI3,IRF7,PML,ATF3,GULP1,EMP1,PMP22,CTH,KRT18,DHRS2,SP100,PLEKHF1,DDIT3,HSPA1A,EIF2AK2,CTSL,KRT80,KRT24,ANXA6,SIX4,UBC,ADM,DAB2,BLOC1S2,CSRNP1,CPEB4,PNPLA8,FOSL1,KLF4,HSPA1B,CDK5R1
GO:BP	negative regulation of biological process	GO:0048519	2.1571e-06	5.66613	5519	195	101	17816	IFITM1,UBE2L6,MX1,IFI6,HLA-B,IFIT1,PSMB9,LAMP3,RSAD2,IFITM3,IFI27,MICB,CCL5,IFIT3,GAS6,IFNB1,KRT6A,IFI16,GBP1,CYR61,KRT16,IFIH1,DDX58,SBNO2,MERTK,OAS1,PTGES,ISG20,PARP9,DUSP5,OASL,PADI2,DHX58,ISG15,PARP14,CXCL10,SOCS2,LTBP1,IFITM2,CLU,SLPI,HELZ2,HIST1H4H,KREMEN2,STAT1,FAM129A,HLA-F,HMOX1,CRYAB,PLSCR1,PI3,IRF7,MYL2,FOSB,MT2A,NKD1,PSMB8,C19ORF66,PML,ATF3,ZC3HAV1,PMP22,TACSTD2,VASN,CTH,KRT18,DHRS2,S…
GO:BP	positive regulation of multi-organism process	GO:0043902	2.38242e-06	5.62298	534	153	22	17816	IFIT1,PSMB9,RSAD2,MICB,CCL5,DDX60,IFNB1,IFI16,IFIH1,DDX58,PARP9,DHX58,HLA-F,RAET1L,PLSCR1,IRF7,PSMB8,ULBP2,RELB,HSPA1A,CTSL,UBC
GO:BP	cell communication	GO:0007154	3.25906e-06	5.48691	6689	159	97	17816	IFITM1,OAS2,MX1,IFI6,IL32,MX2,HLA-B,IFIT1,PSMB9,RSAD2,IFITM3,IFI27,MICB,CCL5,IFIT3,MPP1,GAS6,DDX60,CASP1,IFNB1,USP18,IFI16,GBP1,CYR61,IRF9,IFIH1,DDX58,AKAP12,MERTK,OAS1,RASGRP3,IFIT2,PTGES,KRT17,ISG20,PARP9,DUSP5,OASL,PADI2,DHX58,ISG15,PARP14,CXCL10,PMAIP1,XAF1,SOCS2,LTBP1,IFITM2,CLU,CYP24A1,KREMEN2,STAT1,HLA-F,CADPS2,HMOX1,CRYAB,PLSCR1,IRF7,TYMP,UPP1,TUBB3,HLA-C,GRHL3,MT2A,NKD1,PSMB8,PML,ATF3,PM…
GO:BP	regulation of response to cytokine stimulus	GO:0060759	5.95767e-06	5.22492	178	95	11	17816	CCL5,GAS6,CASP1,USP18,IFIH1,DDX58,PARP9,PADI2,PARP14,STAT1,IRF7
GO:BP	positive regulation of defense response	GO:0031349	6.39388e-06	5.19424	512	153	21	17816	PSMB9,RSAD2,MICB,CCL5,DDX60,IFNB1,IFI16,IFIH1,DDX58,PARP9,DHX58,HLA-F,RAET1L,PLSCR1,IRF7,PSMB8,ULBP2,RELB,HSPA1A,CTSL,UBC
GO:BP	programmed cell death	GO:0012501	1.25031e-05	4.90298	2149	173	49	17816	MX1,IFI6,LAMP3,IFI27,CCL5,IFIT3,GAS6,CASP1,IFNB1,KRT6A,IFI16,CYR61,KRT16,MERTK,IFIT2,KRT17,CXCL10,PMAIP1,XAF1,SOCS2,CLU,STAT1,HMOX1,CRYAB,PLSCR1,PI3,IRF7,PML,ATF3,GULP1,CTH,KRT18,DHRS2,SP100,PLEKHF1,DDIT3,HSPA1A,EIF2AK2,CTSL,KRT80,KRT24,ANXA6,SIX4,UBC,ADM,DAB2,BLOC1S2,CSRNP1,CPEB4
GO:BP	positive regulation of response to external stimulus	GO:0032103	1.30632e-05	4.88395	640	153	23	17816	PSMB9,RSAD2,MICB,CCL5,GAS6,DDX60,IFNB1,IFI16,IFIH1,DDX58,PARP9,DHX58,CXCL10,HLA-F,RAET1L,PLSCR1,IRF7,PSMB8,ULBP2,RELB,HSPA1A,CTSL,UBC
GO:BP	multi-organism cellular process	GO:0044764	1.31161e-05	4.8822	48	95	7	17816	GAS6,DDX60,KRT6A,IFIH1,DDX58,DHX58,IRF7
GO:BP	positive regulation of response to cytokine stimulus	GO:0060760	1.60369e-05	4.79488	55	194	9	17816	GAS6,CASP1,IFIH1,DDX58,PARP9,PARP14,IRF7,HSPA1A,HSPA1B
GO:BP	regulation of immune effector process	GO:0002697	1.6706e-05	4.77713	448	91	15	17816	HLA-B,IFIT1,RSAD2,MICB,DDX60,IFNB1,DDX58,PARP9,DHX58,CFB,CLU,STAT1,HLA-F,RAET1L,HMOX1
GO:BP	positive regulation of immune system process	GO:0002684	1.72396e-05	4.76347	1177	95	24	17816	HLA-B,PSMB9,RSAD2,MICB,CCL5,GAS6,DDX60,IFNB1,IFI16,GBP1,IFIH1,DDX58,PARP9,DHX58,ISG15,CXCL10,CFB,CLU,STAT1,HLA-F,RAET1L,HMOX1,PLSCR1,IRF7
GO:BP	signaling	GO:0023052	1.72907e-05	4.76219	6662	159	95	17816	IFITM1,OAS2,MX1,IFI6,IL32,MX2,HLA-B,IFIT1,PSMB9,RSAD2,IFITM3,IFI27,MICB,CCL5,IFIT3,MPP1,GAS6,DDX60,CASP1,IFNB1,USP18,IFI16,GBP1,CYR61,IRF9,IFIH1,DDX58,AKAP12,MERTK,OAS1,RASGRP3,IFIT2,PTGES,KRT17,ISG20,PARP9,DUSP5,OASL,PADI2,DHX58,ISG15,PARP14,CXCL10,PMAIP1,XAF1,SOCS2,LTBP1,IFITM2,CLU,CYP24A1,KREMEN2,STAT1,HLA-F,CADPS2,HMOX1,CRYAB,PLSCR1,IRF7,TYMP,TUBB3,HLA-C,GRHL3,MT2A,NKD1,PSMB8,PML,ATF3,PMP22,T…
GO:BP	regulation of response to stress	GO:0080134	2.00449e-05	4.698	1530	156	37	17816	HLA-B,IFIT1,PSMB9,ABCB1,RSAD2,MICB,CCL5,DDX60,IFNB1,USP18,IFI16,IFIH1,DDX58,SBNO2,PARP9,DHX58,PARP14,PMAIP1,CLU,STAT1,HLA-F,RAET1L,CRYAB,PLSCR1,IRF7,PSMB8,PML,ULBP2,DDIT3,SPIRE1,DNAJB9,RELB,HSPA1A,EIF2AK2,CTSL,UBC,FICD
GO:BP	response to topologically incorrect protein	GO:0035966	5.73905e-05	4.24116	193	194	14	17816	HSPA6,CLU,ATF3,CTH,DDIT3,DNAJB9,TSPYL2,HSPA1A,EIF2AK2,FKBP14,FICD,DNAJB4,HSPA13,HSPA1B
GO:BP	cellular response to unfolded protein	GO:0034620	6.71175e-05	4.17316	136	194	12	17816	HSPA6,ATF3,CTH,DDIT3,DNAJB9,TSPYL2,HSPA1A,EIF2AK2,FKBP14,FICD,HSPA13,HSPA1B
GO:BP	regulation of defense response to virus	GO:0050688	8.36818e-05	4.07737	71	83	7	17816	IFIT1,MICB,DDX60,DDX58,PARP9,DHX58,STAT1
GO:BP	response to unfolded protein	GO:0006986	0.00010525	3.97778	171	194	13	17816	HSPA6,ATF3,CTH,DDIT3,DNAJB9,TSPYL2,HSPA1A,EIF2AK2,FKBP14,FICD,DNAJB4,HSPA13,HSPA1B
GO:BP	negative regulation of cytokine production	GO:0001818	0.000106609	3.9722	284	139	14	17816	UBE2L6,GAS6,IFNB1,GBP1,IFIH1,DDX58,MERTK,DHX58,ISG15,HLA-F,HMOX1,PML,RELB,BST2
GO:BP	cellular response to exogenous dsRNA	GO:0071360	0.000190886	3.71923	18	43	4	17816	IFIT1,IFNB1,IFIH1,DDX58
GO:BP	cellular response to topologically incorrect protein	GO:0035967	0.000307725	3.51184	156	194	12	17816	HSPA6,ATF3,CTH,DDIT3,DNAJB9,TSPYL2,HSPA1A,EIF2AK2,FKBP14,FICD,HSPA13,HSPA1B
GO:BP	MDA-5 signaling pathway	GO:0039530	0.000337925	3.47118	10	95	4	17816	DDX60,IFIH1,DHX58,IRF7
GO:BP	positive regulation of immune response	GO:0050778	0.000361826	3.4415	893	153	25	17816	HLA-B,PSMB9,RSAD2,MICB,CCL5,DDX60,IFNB1,IFI16,GBP1,IFIH1,DDX58,PARP9,DHX58,CFB,CLU,HLA-F,RAET1L,PLSCR1,IRF7,PSMB8,ULBP2,RELB,HSPA1A,CTSL,UBC
GO:BP	cellular response to dsRNA	GO:0071359	0.000547564	3.26157	23	43	4	17816	IFIT1,IFNB1,IFIH1,DDX58
GO:BP	regulation of cytokine-mediated signaling pathway	GO:0001959	0.000576814	3.23896	167	95	9	17816	CCL5,GAS6,CASP1,USP18,PARP9,PADI2,PARP14,STAT1,IRF7
GO:BP	cytoplasmic pattern recognition receptor signaling pathway in response to virus	GO:0039528	0.000619936	3.20765	27	95	5	17816	DDX60,IFIH1,DDX58,DHX58,IRF7
GO:BP	apoptotic process	GO:0006915	0.000624741	3.2043	2004	195	47	17816	MX1,IFI6,LAMP3,IFI27,CCL5,IFIT3,GAS6,CASP1,IFNB1,IFI16,CYR61,MERTK,IFIT2,CXCL10,PMAIP1,XAF1,SOCS2,CLU,STAT1,HMOX1,CRYAB,PLSCR1,IRF7,PML,ATF3,GULP1,CTH,KRT18,DHRS2,SP100,PLEKHF1,DDIT3,HSPA1A,EIF2AK2,CTSL,ANXA6,SIX4,UBC,ADM,DAB2,BLOC1S2,CSRNP1,CPEB4,FOSL1,KLF4,HSPA1B,CDK5R1
GO:BP	response to starvation	GO:0042594	0.000637479	3.19553	187	173	12	17816	GAS6,IFI16,PMAIP1,CADPS2,UPP1,ATF3,GABARAPL1,KLF10,DDIT3,EIF2AK2,ADM,CPEB4
GO:BP	cytoplasmic pattern recognition receptor signaling pathway	GO:0002753	0.000760447	3.11893	62	194	8	17816	DDX60,IFIH1,DDX58,DHX58,IRF7,HSPA1A,UBC,HSPA1B
GO:BP	regulation of type I interferon production	GO:0032479	0.000790187	3.10227	126	95	8	17816	UBE2L6,IFI16,IFIH1,DDX58,DHX58,ISG15,STAT1,IRF7
GO:BP	type I interferon production	GO:0032606	0.00083965	3.0759	127	95	8	17816	UBE2L6,IFI16,IFIH1,DDX58,DHX58,ISG15,STAT1,IRF7
GO:BP	regulation of response to stimulus	GO:0048583	0.000923085	3.03476	4466	157	68	17816	IFITM1,IFI6,IL32,HLA-B,IFIT1,PSMB9,ABCB1,RSAD2,MICB,CCL5,MPP1,GAS6,DDX60,CASP1,IFNB1,USP18,IFI16,GBP1,CYR61,IFIH1,DDX58,SBNO2,AKAP12,PARP9,DUSP5,PADI2,DHX58,PARP14,CXCL10,PMAIP1,CFB,SOCS2,LTBP1,CLU,KREMEN2,STAT1,HLA-F,RAET1L,HMOX1,CRYAB,PLSCR1,IRF7,TYMP,HLA-C,NKD1,PSMB8,PML,ATF3,ULBP2,VASN,CTH,SP100,PLEKHF1,DDIT3,SPIRE1,DNAJB9,TSPYL2,RELB,BST2,HSPA1A,EIF2AK2,CTSL,RHOV,TIMP2,UBC,CXCL16,FICD,ADM
GO:BP	positive regulation of response to stimulus	GO:0048584	0.000943059	3.02546	2479	143	43	17816	HLA-B,PSMB9,RSAD2,MICB,CCL5,GAS6,DDX60,CASP1,IFNB1,IFI16,GBP1,CYR61,IFIH1,DDX58,AKAP12,PARP9,DUSP5,DHX58,PARP14,CXCL10,PMAIP1,CFB,SOCS2,CLU,HLA-F,RAET1L,HMOX1,PLSCR1,IRF7,NKD1,PSMB8,PML,ATF3,ULBP2,CTH,PLEKHF1,DDIT3,SPIRE1,RELB,BST2,HSPA1A,EIF2AK2,CTSL
GO:BP	regulation of ribonuclease activity	GO:0060700	0.000970424	3.01304	9	140	4	17816	OAS2,OAS1,OASL,HSPA1A
GO:BP	negative regulation of type I interferon production	GO:0032480	0.000998469	3.00067	44	63	5	17816	UBE2L6,IFIH1,DDX58,DHX58,ISG15
GO:BP	cellular response to virus	GO:0098586	0.00100033	2.99986	55	95	6	17816	IFI6,DDX60,IFIH1,DDX58,DHX58,IRF7
GO:BP	regulation of cysteine-type endopeptidase activity	GO:2000116	0.00101518	2.99346	235	37	7	17816	IFI6,PSMB9,LAMP3,GAS6,CASP1,IFI16,CYR61
GO:BP	regulation of multicellular organismal process	GO:0051239	0.0012179	2.91439	3272	197	65	17816	IFITM1,UBE2L6,OAS2,HLA-B,PSMB9,RSAD2,GAS6,DDX60,CASP1,IFNB1,IFI16,GBP1,CYR61,IFIH1,DDX58,CYP2J2,MERTK,KRT17,LMO2,DHX58,ISG15,CXCL10,SOCS2,LTBP1,CLU,HIST1H4H,KREMEN2,STAT1,HLA-F,HMOX1,IRF7,MYL2,TYMP,GRHL3,NKD1,PSMB8,PML,PMP22,TACSTD2,VASN,CTH,SP100,KLF10,DDIT3,RELB,BST2,HSPA1A,EIF2AK2,CTSL,ANXA6,TIMP2,SIX4,ADM,PRDM1,DAB2,IFRD1,HES4,PDGFB,DENND5A,WARS,N4BP2L2,KLF4,HSPA1B,CDK5R1,AFAP1L2
GO:BP	response to endoplasmic reticulum stress	GO:0034976	0.00162521	2.78909	273	180	14	17816	PMAIP1,CLU,FAM129A,PML,ATF3,CTH,DDIT3,DNAJB9,TSPYL2,HSPA1A,EIF2AK2,FKBP14,FICD,HSPA13
GO:BP	natural killer cell activation	GO:0030101	0.00171518	2.76569	84	158	8	17816	MICB,GAS6,IFNB1,MERTK,HLA-F,RAET1L,ULBP2,PRDM1
GO:BP	positive regulation of cytokine-mediated signaling pathway	GO:0001961	0.00178722	2.74782	48	194	7	17816	GAS6,CASP1,PARP9,PARP14,IRF7,HSPA1A,HSPA1B
GO:BP	positive regulation of immune effector process	GO:0002699	0.00202484	2.69361	207	115	10	17816	HLA-B,RSAD2,MICB,DDX60,DDX58,DHX58,HLA-F,RAET1L,HMOX1,ULBP2
GO:BP	response to dsRNA	GO:0043331	0.00391939	2.40678	55	66	5	17816	IFIT1,IFNB1,IFIH1,DDX58,PMAIP1
GO:BP	cellular response to starvation	GO:0009267	0.00401272	2.39656	148	173	10	17816	GAS6,IFI16,PMAIP1,CADPS2,UPP1,ATF3,GABARAPL1,KLF10,EIF2AK2,CPEB4
GO:BP	regulation of endopeptidase activity	GO:0052548	0.00407929	2.38942	419	110	13	17816	IFI6,PSMB9,LAMP3,GAS6,CASP1,IFI16,CYR61,PMAIP1,SLPI,CRYAB,PI3,PSMB8,PML
GO:BP	dynamin family protein polymerization involved in membrane fission	GO:0003373	0.00451749	2.3451	4	11	2	17816	MX1,MX2
GO:BP	dynamin family protein polymerization involved in mitochondrial fission	GO:0003374	0.00451749	2.3451	4	11	2	17816	MX1,MX2
GO:BP	negative regulation of cellular process	GO:0048523	0.00532712	2.27351	4847	195	83	17816	IFITM1,IFI6,PSMB9,LAMP3,RSAD2,IFI27,CCL5,IFIT3,GAS6,IFNB1,KRT6A,IFI16,GBP1,CYR61,KRT16,SBNO2,MERTK,PTGES,PARP9,DUSP5,PADI2,DHX58,ISG15,PARP14,CXCL10,SOCS2,LTBP1,CLU,SLPI,HIST1H4H,KREMEN2,STAT1,FAM129A,HLA-F,HMOX1,CRYAB,PI3,IRF7,MYL2,FOSB,NKD1,PSMB8,PML,ATF3,PMP22,TACSTD2,VASN,CTH,KRT18,DHRS2,SP100,KLF10,DDIT3,DNAJB9,TSPYL2,RELB,BST2,HSPA1A,EIF2AK2,ANXA6,TIMP2,SIX4,UBC,DNAJA4,ADM,PRDM1,DAB2,DNAJB4…
GO:BP	cellular response to nutrient levels	GO:0031669	0.00615434	2.21082	236	141	11	17816	GAS6,IFI16,PMAIP1,CYP24A1,CADPS2,HMOX1,UPP1,ATF3,GABARAPL1,KLF10,EIF2AK2
GO:BP	regulation of leukocyte mediated immunity	GO:0002703	0.00667781	2.17537	195	139	10	17816	HLA-B,RSAD2,MICB,IFNB1,DDX58,HLA-F,RAET1L,HMOX1,ULBP2,BST2
GO:BP	endoplasmic reticulum unfolded protein response	GO:0030968	0.00678313	2.16857	118	180	9	17816	ATF3,CTH,DDIT3,DNAJB9,TSPYL2,EIF2AK2,FKBP14,FICD,HSPA13
GO:BP	positive regulation of cytokine production	GO:0001819	0.00715217	2.14556	455	141	15	17816	RSAD2,DDX60,CASP1,IFI16,IFIH1,DDX58,DHX58,CLU,STAT1,HLA-F,HMOX1,IRF7,DDIT3,HSPA1A,EIF2AK2
GO:BP	cellular response to interferon-alpha	GO:0035457	0.00779971	2.10792	11	51	3	17816	IFIT3,GAS6,IFIT2
GO:BP	activation of innate immune response	GO:0002218	0.00783361	2.10604	317	153	13	17816	PSMB9,RSAD2,DDX60,IFI16,IFIH1,DDX58,DHX58,IRF7,PSMB8,RELB,HSPA1A,CTSL,UBC
GO:BP	regulation of peptidase activity	GO:0052547	0.00789765	2.1025	445	110	13	17816	IFI6,PSMB9,LAMP3,GAS6,CASP1,IFI16,CYR61,PMAIP1,SLPI,CRYAB,PI3,PSMB8,PML
GO:BP	T cell mediated immunity	GO:0002456	0.00824014	2.08407	100	115	7	17816	HLA-B,RSAD2,MICB,IFNB1,HLA-F,RAET1L,ULBP2
GO:BP	negative regulation of response to biotic stimulus	GO:0002832	0.00849919	2.07062	88	85	6	17816	HLA-B,MICB,IFI16,DHX58,PARP14,HLA-F
GO:BP	positive regulation of type I interferon production	GO:0032481	0.00865489	2.06274	79	95	6	17816	IFI16,IFIH1,DDX58,DHX58,STAT1,IRF7
GO:BP	negative regulation of immune system process	GO:0002683	0.00919033	2.03667	465	91	12	17816	HLA-B,MICB,IFNB1,IFI16,GBP1,MERTK,PADI2,DHX58,PARP14,HIST1H4H,HLA-F,HMOX1
GO:BP	response to exogenous dsRNA	GO:0043330	0.0115166	1.93867	48	43	4	17816	IFIT1,IFNB1,IFIH1,DDX58
GO:BP	antigen processing and presentation of exogenous peptide antigen via MHC class I, TAP-dependent	GO:0002479	0.0117821	1.92878	74	107	6	17816	HLA-B,PSMB9,TAP1,HLA-F,HLA-C,PSMB8
GO:BP	cellular response to extracellular stimulus	GO:0031668	0.0124033	1.90646	267	189	13	17816	GAS6,IFI16,PMAIP1,CYP24A1,CADPS2,HMOX1,UPP1,ATF3,GABARAPL1,KLF10,EIF2AK2,CPEB4,FOSL1
GO:BP	negative regulation of innate immune response	GO:0045824	0.0125562	1.90114	54	85	5	17816	HLA-B,IFI16,DHX58,PARP14,HLA-F
GO:BP	cellular response to stress	GO:0033554	0.0130767	1.8835	2052	157	38	17816	UBE2L6,PSMB9,HSPA6,GAS6,IFI16,PARP9,ISG15,CXCL10,PMAIP1,CLU,HIST1H4H,FAM129A,CADPS2,HMOX1,CRYAB,IRF7,UPP1,PSMB8,PML,ATF3,GABARAPL1,VASN,CTH,GPX3,DHRS2,SP100,KLF10,DDIT3,SPIRE1,DNAJB9,TSPYL2,RELB,HSPA1A,EIF2AK2,FKBP14,UBC,FICD,ADM
GO:BP	positive regulation of interferon-alpha production	GO:0032727	0.0135115	1.8693	23	95	4	17816	IFIH1,DDX58,STAT1,IRF7
GO:BP	antigen processing and presentation of exogenous peptide antigen via MHC class I, TAP-independent	GO:0002480	0.0140406	1.85262	7	103	3	17816	HLA-B,HLA-F,HLA-C
GO:BP	antigen processing and presentation of exogenous peptide antigen via MHC class I	GO:0042590	0.0160219	1.79529	78	107	6	17816	HLA-B,PSMB9,TAP1,HLA-F,HLA-C,PSMB8
GO:BP	negative regulation of growth	GO:0045926	0.0167355	1.77636	266	195	13	17816	SOCS2,CRYAB,MYL2,MT2A,NKD1,PML,TSPYL2,BST2,HSPA1A,IFRD1,SERTAD1,HSPA1B,CDK5R1
GO:BP	T cell mediated cytotoxicity	GO:0001913	0.0176648	1.75289	43	115	5	17816	HLA-B,MICB,HLA-F,RAET1L,ULBP2
GO:BP	regulation of natural killer cell mediated cytotoxicity	GO:0042269	0.0176648	1.75289	43	115	5	17816	HLA-B,MICB,HLA-F,RAET1L,ULBP2
GO:BP	hemopoiesis	GO:0030097	0.0184112	1.73492	902	141	21	17816	HLA-B,PSMB9,RSAD2,GAS6,IFNB1,IFI16,SBNO2,MERTK,LMO2,ISG15,HIST1H4H,STAT1,IRF7,PSMB8,PML,DHRS2,KLF10,DNAJB9,RELB,HSPA1A,EIF2AK2
GO:BP	regulation of apoptotic process	GO:0042981	0.0194864	1.71027	1594	195	37	17816	IFI6,LAMP3,CCL5,IFIT3,GAS6,CASP1,IFNB1,CYR61,MERTK,IFIT2,CXCL10,PMAIP1,SOCS2,CLU,STAT1,HMOX1,CRYAB,IRF7,PML,ATF3,CTH,KRT18,DHRS2,SP100,PLEKHF1,DDIT3,HSPA1A,EIF2AK2,SIX4,UBC,ADM,DAB2,CPEB4,FOSL1,KLF4,HSPA1B,CDK5R1
GO:BP	negative regulation of immune response	GO:0050777	0.0212797	1.67203	146	91	7	17816	HLA-B,IFNB1,IFI16,DHX58,PARP14,HLA-F,HMOX1
GO:BP	hematopoietic or lymphoid organ development	GO:0048534	0.0213165	1.67128	943	158	23	17816	HLA-B,PSMB9,RSAD2,GAS6,IFNB1,IFI16,SBNO2,MERTK,LMO2,ISG15,HIST1H4H,STAT1,IRF7,PSMB8,PML,DHRS2,KLF10,DNAJB9,RELB,HSPA1A,EIF2AK2,SIX4,PRDM1
GO:BP	innate immune response-activating signal transduction	GO:0002758	0.0218561	1.66043	297	153	12	17816	PSMB9,RSAD2,DDX60,IFIH1,DDX58,DHX58,IRF7,PSMB8,RELB,HSPA1A,CTSL,UBC
GO:BP	regulation of natural killer cell mediated immunity	GO:0002715	0.0221914	1.65382	45	115	5	17816	HLA-B,MICB,HLA-F,RAET1L,ULBP2
GO:BP	apoptotic signaling pathway	GO:0097190	0.0223691	1.65035	608	146	17	17816	IFI6,IFI27,CASP1,IFNB1,IFI16,PMAIP1,CLU,HMOX1,PML,ATF3,CTH,KRT18,SP100,PLEKHF1,DDIT3,HSPA1A,ANXA6
GO:BP	cytokine production involved in immune response	GO:0002367	0.0280544	1.552	101	91	6	17816	RSAD2,GAS6,IFNB1,DDX58,HLA-F,HMOX1
GO:BP	regulation of programmed cell death	GO:0043067	0.0291758	1.53498	1623	195	37	17816	IFI6,LAMP3,CCL5,IFIT3,GAS6,CASP1,IFNB1,CYR61,MERTK,IFIT2,CXCL10,PMAIP1,SOCS2,CLU,STAT1,HMOX1,CRYAB,IRF7,PML,ATF3,CTH,KRT18,DHRS2,SP100,PLEKHF1,DDIT3,HSPA1A,EIF2AK2,SIX4,UBC,ADM,DAB2,CPEB4,FOSL1,KLF4,HSPA1B,CDK5R1
GO:BP	negative regulation of multicellular organismal process	GO:0051241	0.030007	1.52278	1306	195	32	17816	UBE2L6,GAS6,IFNB1,GBP1,IFIH1,DDX58,MERTK,DHX58,ISG15,CXCL10,SOCS2,HIST1H4H,KREMEN2,STAT1,HLA-F,HMOX1,PML,PMP22,TACSTD2,VASN,SP100,DDIT3,RELB,BST2,SIX4,ADM,IFRD1,PDGFB,DENND5A,N4BP2L2,KLF4,CDK5R1
GO:BP	chaperone cofactor-dependent protein refolding	GO:0051085	0.0303515	1.51782	29	194	5	17816	HSPA6,HSPA1A,DNAJB4,HSPA13,HSPA1B
GO:BP	cellular response to external stimulus	GO:0071496	0.0340506	1.46787	338	189	14	17816	GAS6,CASP1,IFI16,PMAIP1,CYP24A1,CADPS2,HMOX1,UPP1,ATF3,GABARAPL1,KLF10,EIF2AK2,CPEB4,FOSL1
GO:BP	regulation of interferon-alpha production	GO:0032647	0.0353633	1.45145	29	95	4	17816	IFIH1,DDX58,STAT1,IRF7
GO:BP	antigen processing and presentation of endogenous peptide antigen via MHC class I	GO:0019885	0.036571	1.43686	11	85	3	17816	HLA-B,TAP1,HLA-F
GO:BP	antigen processing and presentation of endogenous peptide antigen	GO:0002483	0.036571	1.43686	11	85	3	17816	HLA-B,TAP1,HLA-F
GO:BP	type III interferon production	GO:0034343	0.0370526	1.43118	3	43	2	17816	IFIH1,DDX58
GO:BP	regulation of type III interferon production	GO:0034344	0.0370526	1.43118	3	43	2	17816	IFIH1,DDX58
GO:BP	positive regulation of leukocyte mediated immunity	GO:0002705	0.039867	1.39939	127	115	7	17816	HLA-B,RSAD2,MICB,DDX58,HLA-F,RAET1L,ULBP2
GO:BP	membrane fission	GO:0090148	0.0413128	1.38392	11	11	2	17816	MX1,MX2
GO:BP	positive regulation of leukocyte mediated cytotoxicity	GO:0001912	0.041372	1.38329	51	115	5	17816	HLA-B,MICB,HLA-F,RAET1L,ULBP2
GO:BP	regulation of cell killing	GO:0031341	0.0455083	1.34191	87	115	6	17816	HLA-B,MICB,KRT6A,HLA-F,RAET1L,ULBP2
GO:BP	response to heat	GO:0009408	0.0464292	1.33321	174	194	10	17816	HSPA6,MICB,CXCL10,HMOX1,CRYAB,HSPA1A,DNAJA4,DNAJB4,HSPA13,HSPA1B
GO:BP	interferon-alpha production	GO:0032607	0.0464679	1.33285	31	95	4	17816	IFIH1,DDX58,STAT1,IRF7
GO:BP	negative regulation of response to stimulus	GO:0048585	0.0465593	1.33199	1677	164	33	17816	IFI6,HLA-B,PSMB9,MICB,CCL5,GAS6,IFNB1,IFI16,GBP1,DUSP5,PADI2,DHX58,PARP14,SOCS2,LTBP1,CLU,KREMEN2,STAT1,HLA-F,HMOX1,NKD1,PSMB8,ATF3,VASN,CTH,DDIT3,DNAJB9,BST2,HSPA1A,TIMP2,UBC,ADM,DAB2
GO:BP	immune system development	GO:0002520	0.0470901	1.32707	991	158	23	17816	HLA-B,PSMB9,RSAD2,GAS6,IFNB1,IFI16,SBNO2,MERTK,LMO2,ISG15,HIST1H4H,STAT1,IRF7,PSMB8,PML,DHRS2,KLF10,DNAJB9,RELB,HSPA1A,EIF2AK2,SIX4,PRDM1
GO:BP	antigen processing and presentation of peptide antigen via MHC class I	GO:0002474	0.0499224	1.3017	95	107	6	17816	HLA-B,PSMB9,TAP1,HLA-F,HLA-C,PSMB8
GO:CC	cytosol	GO:0005829	0.000366229	3.43625	5080	147	67	18797	UBE2L6,OAS2,MX1,IL32,MX2,IFIT1,PSMB9,HSPA6,IFIT3,MPP1,DDX60,CASP1,USP18,KRT6A,IFI16,GBP1,KRT16,IRF9,IFIH1,DDX58,AKAP12,OAS1,IFIT2,KRT17,PARP9,OASL,PADI2,ISG15,PARP14,PMAIP1,XAF1,DSE,SOCS2,TPK1,CLU,CAVIN2,STAT1,FAM129A,HMOX1,CRYAB,PLSCR1,PI3,IRF7,MYL2,TYMP,UPP1,MT2A,PSMB8,C19ORF66,PML,ZC3HAV1,TACSTD2,GABARAPL1,CTH,KRT18,DDIT3,SPIRE1,IFI35,HIST1H2BD,RELB,BST2,HSPA1A,EIF2AK2,FSCN1,KRT80,KRT24,RHOV
GO:CC	extracellular region part	GO:0044421	0.000395885	3.40243	3732	194	67	18797	IGFL1,IL32,HLA-B,PSMB9,HSPA6,ABCB1,MICB,CCL5,GAS6,IFNB1,KRT6A,SLC26A4,CYR61,AIF1L,KRT16,CYP2J2,MERTK,KRT17,PADI2,CXCL10,CFB,LTBP1,RNASE1,CLU,SLPI,HIST1H4H,FAM129A,HLA-F,RAET1L,IGFL2,PRSS23,HMOX1,CRYAB,PLSCR1,PI3,TUBB3,HLA-C,PSMB8,ULBP2,TACSTD2,VASN,CTH,GPX3,KRT18,DNAJB9,HIST1H2BD,BST2,HSPA1A,FSCN1,CTSL,KRT24,ANXA6,TIMP2,UBC,CXCL16,ADM,COL16A1,IRF2BPL,PDGFB,FJX1,HIST1H2BK,LAP3,HSPA13,WARS,MYO1B,N4…
GO:CC	extracellular space	GO:0005615	0.000583746	3.23378	3534	194	64	18797	IGFL1,IL32,HLA-B,PSMB9,HSPA6,ABCB1,MICB,CCL5,GAS6,IFNB1,KRT6A,SLC26A4,AIF1L,KRT16,CYP2J2,MERTK,KRT17,PADI2,CXCL10,CFB,RNASE1,CLU,SLPI,HIST1H4H,FAM129A,HLA-F,RAET1L,IGFL2,PRSS23,HMOX1,CRYAB,PLSCR1,TUBB3,HLA-C,PSMB8,ULBP2,TACSTD2,VASN,CTH,GPX3,KRT18,DNAJB9,HIST1H2BD,BST2,HSPA1A,FSCN1,CTSL,KRT24,ANXA6,TIMP2,UBC,CXCL16,ADM,COL16A1,IRF2BPL,PDGFB,FJX1,HIST1H2BK,LAP3,HSPA13,WARS,MYO1B,N4BP2L2,HSPA1B
GO:CC	cytoplasm	GO:0005737	0.000610525	3.2143	11534	167	131	18797	IFI44L,SLC15A3,UBE2L6,OAS2,MX1,IFI6,IL32,MX2,HLA-B,IFIT1,PSMB9,HSPA6,LAMP3,RSAD2,IFITM3,IFI27,CCL5,CMPK2,IFIT3,MPP1,GAS6,DDX60,IFI44,RTP4,CASP1,USP18,KRT6A,IFI16,GBP1,CYR61,AIF1L,KRT16,IRF9,IFIH1,DDX58,CYP2J2,TAP1,AKAP12,MERTK,OAS1,RASGRP3,IFIT2,PTGES,KRT17,ISG20,PARP9,DUSP5,OASL,PADI2,DHX58,ISG15,PARP14,PMAIP1,XAF1,DSE,SOCS2,TPK1,LTBP1,CLU,CYP24A1,CAVIN2,SLPI,HELZ2,KREMEN2,STAT1,FAM129A,HLA-F,RA…
GO:CC	extracellular exosome	GO:0070062	0.000714331	3.1461	2142	146	37	18797	HLA-B,PSMB9,HSPA6,ABCB1,GAS6,KRT6A,SLC26A4,AIF1L,KRT16,CYP2J2,KRT17,PADI2,CFB,RNASE1,CLU,SLPI,HIST1H4H,FAM129A,PRSS23,CRYAB,PLSCR1,TUBB3,HLA-C,PSMB8,TACSTD2,VASN,CTH,GPX3,KRT18,DNAJB9,HIST1H2BD,BST2,HSPA1A,FSCN1,CTSL,KRT24,ANXA6
GO:CC	extracellular vesicle	GO:1903561	0.000920998	3.03574	2165	146	37	18797	HLA-B,PSMB9,HSPA6,ABCB1,GAS6,KRT6A,SLC26A4,AIF1L,KRT16,CYP2J2,KRT17,PADI2,CFB,RNASE1,CLU,SLPI,HIST1H4H,FAM129A,PRSS23,CRYAB,PLSCR1,TUBB3,HLA-C,PSMB8,TACSTD2,VASN,CTH,GPX3,KRT18,DNAJB9,HIST1H2BD,BST2,HSPA1A,FSCN1,CTSL,KRT24,ANXA6
GO:CC	extracellular organelle	GO:0043230	0.000941378	3.02624	2167	146	37	18797	HLA-B,PSMB9,HSPA6,ABCB1,GAS6,KRT6A,SLC26A4,AIF1L,KRT16,CYP2J2,KRT17,PADI2,CFB,RNASE1,CLU,SLPI,HIST1H4H,FAM129A,PRSS23,CRYAB,PLSCR1,TUBB3,HLA-C,PSMB8,TACSTD2,VASN,CTH,GPX3,KRT18,DNAJB9,HIST1H2BD,BST2,HSPA1A,FSCN1,CTSL,KRT24,ANXA6
GO:CC	MHC class I protein complex	GO:0042612	0.0020088	2.69706	7	103	3	18797	HLA-B,HLA-F,HLA-C
GO:CC	vesicle	GO:0031982	0.00234785	2.62933	3850	153	55	18797	HLA-B,PSMB9,HSPA6,LAMP3,ABCB1,IFITM3,GAS6,KRT6A,SLC26A4,GBP1,AIF1L,KRT16,CYP2J2,TAP1,KRT17,PADI2,CFB,RNASE1,CLU,SLPI,HIST1H4H,KREMEN2,FAM129A,HLA-F,ENTPD4,PRSS23,CADPS2,CRYAB,PLSCR1,IRF7,TUBB3,HLA-C,PSMB8,PML,TACSTD2,GABARAPL1,VASN,CTH,GPX3,KRT18,PLEKHF1,DDIT3,SPIRE1,DNAJB9,HIST1H2BD,BST2,HSPA1A,FSCN1,CTSL,KRT24,ANXA6,RHOV,TIMP2,MCFD2,UBC
GO:CC	perinuclear region of cytoplasm	GO:0048471	0.00668044	2.17519	716	195	21	18797	OAS2,MX1,LAMP3,RASGRP3,PTGES,CLU,STAT1,HMOX1,PLSCR1,MT2A,KRT18,PLEKHF1,SPIRE1,HSPA1A,EIF2AK2,ANXA6,CPEB4,PNPLA8,MYO1B,HSPA1B,CDK5R1
GO:CC	extracellular region	GO:0005576	0.0123871	1.90703	4502	159	61	18797	IGFL1,IL32,HLA-B,PSMB9,HSPA6,ABCB1,MICB,CCL5,GAS6,IFNB1,KRT6A,SLC26A4,GBP1,CYR61,AIF1L,KRT16,CYP2J2,MERTK,OAS1,KRT17,C6ORF15,PADI2,ISG15,CXCL10,CFB,LTBP1,RNASE1,CLU,SLPI,HIST1H4H,FAM129A,HLA-F,RAET1L,IGFL2,PRSS23,HMOX1,CRYAB,PLSCR1,PI3,TUBB3,HLA-C,PSMB8,ULBP2,TACSTD2,VASN,CTH,GPX3,KRT18,DNAJB9,HIST1H2BD,BST2,HSPA1A,FSCN1,CTSL,KRT24,ANXA6,TIMP2,UBC,CXCL16,ADM,COL16A1
GO:CC	CHOP-ATF3 complex	GO:1990622	0.0175918	1.75469	2	131	2	18797	ATF3,DDIT3
GO:CC	cytoplasmic part	GO:0044444	0.0278625	1.55498	9685	154	103	18797	SLC15A3,UBE2L6,OAS2,MX1,IFI6,IL32,MX2,HLA-B,IFIT1,PSMB9,HSPA6,LAMP3,RSAD2,IFITM3,IFI27,CMPK2,IFIT3,MPP1,GAS6,DDX60,CASP1,USP18,KRT6A,IFI16,GBP1,CYR61,KRT16,IRF9,IFIH1,DDX58,CYP2J2,TAP1,AKAP12,OAS1,RASGRP3,IFIT2,PTGES,KRT17,PARP9,OASL,PADI2,ISG15,PARP14,PMAIP1,XAF1,DSE,SOCS2,TPK1,LTBP1,CLU,CYP24A1,CAVIN2,SLPI,KREMEN2,STAT1,FAM129A,HLA-F,RAET1L,ENTPD4,PRSS23,CADPS2,HMOX1,CRYAB,PLSCR1,PI3,IRF7,MYL2,…
KEGG	Influenza A	KEGG:05164	5.44137e-06	5.26429	164	49	10	7590	OAS2,MX1,RSAD2,CCL5,CASP1,IFNB1,IRF9,IFIH1,DDX58,OAS1
KEGG	Epstein-Barr virus infection	KEGG:05169	0.000182569	3.73857	197	103	13	7590	OAS2,HLA-B,IFNB1,IRF9,DDX58,TAP1,OAS1,ISG15,CXCL10,STAT1,HLA-F,IRF7,HLA-C
KEGG	Measles	KEGG:05162	0.000190316	3.72052	138	49	8	7590	OAS2,MX1,HSPA6,IFNB1,IRF9,IFIH1,DDX58,OAS1
KEGG	Hepatitis C	KEGG:05160	0.000261664	3.58226	155	95	11	7590	OAS2,MX1,IFIT1,RSAD2,IFNB1,IRF9,DDX58,OAS1,CXCL10,STAT1,IRF7
KEGG	NOD-like receptor signaling pathway	KEGG:04621	0.00102193	2.99058	173	49	8	7590	OAS2,CCL5,CASP1,IFNB1,IFI16,GBP1,IRF9,OAS1
KEGG	RIG-I-like receptor signaling pathway	KEGG:04622	0.00197083	2.70535	70	95	7	7590	IFNB1,IFIH1,DDX58,DHX58,ISG15,CXCL10,IRF7
KEGG	Cytosolic DNA-sensing pathway	KEGG:04623	0.00930561	2.03126	62	95	6	7590	CCL5,CASP1,IFNB1,DDX58,CXCL10,IRF7
KEGG	Antigen processing and presentation	KEGG:04612	0.0219237	1.65909	68	143	7	7590	HLA-B,HSPA6,TAP1,HLA-F,HLA-C,HSPA1A,CTSL
REAC	Interferon alpha/beta signaling	REAC:R-HSA-909733	7.37325e-32	31.1323	66	139	27	10526	IFITM1,OAS2,MX1,IFI6,MX2,HLA-B,IFIT1,RSAD2,IFITM3,IFI27,IFIT3,IFNB1,USP18,IRF9,OAS1,IFIT2,ISG20,OASL,ISG15,XAF1,IFITM2,HLA-F,IRF7,HLA-C,PSMB8,IFI35,BST2
REAC	Interferon Signaling	REAC:R-HSA-913531	6.40227e-28	27.1937	192	141	35	10526	IFITM1,UBE2L6,OAS2,MX1,IFI6,MX2,HLA-B,IFIT1,RSAD2,IFITM3,IFI27,IFIT3,IFNB1,USP18,GBP1,IRF9,DDX58,OAS1,IFIT2,ISG20,OASL,ISG15,XAF1,IFITM2,STAT1,HLA-F,IRF7,HLA-C,MT2A,PSMB8,PML,SP100,IFI35,BST2,EIF2AK2
REAC	Cytokine Signaling in Immune system	REAC:R-HSA-1280215	1.1122e-16	15.9538	680	142	44	10526	IFITM1,UBE2L6,OAS2,MX1,IFI6,IL32,MX2,HLA-B,IFIT1,PSMB9,RSAD2,IFITM3,IFI27,CCL5,IFIT3,CASP1,IFNB1,USP18,GBP1,IRF9,DDX58,OAS1,IFIT2,ISG20,OASL,ISG15,CXCL10,XAF1,SOCS2,IFITM2,STAT1,HLA-F,HMOX1,IRF7,HLA-C,MT2A,PSMB8,PML,SP100,IFI35,RELB,BST2,EIF2AK2,FSCN1
REAC	Antiviral mechanism by IFN-stimulated genes	REAC:R-HSA-1169410	7.74698e-09	8.11087	79	83	11	10526	UBE2L6,OAS2,MX1,MX2,IFIT1,USP18,DDX58,OAS1,OASL,ISG15,STAT1
REAC	Immune System	REAC:R-HSA-168256	1.63713e-08	7.78592	2034	75	40	10526	IFITM1,UBE2L6,OAS2,MX1,IFI6,IL32,MX2,HLA-B,IFIT1,PSMB9,HSPA6,RSAD2,IFITM3,IFI27,MICB,CCL5,IFIT3,CASP1,IFNB1,USP18,IFI16,GBP1,IRF9,IFIH1,DDX58,TAP1,OAS1,RASGRP3,IFIT2,ISG20,OASL,PADI2,DHX58,ISG15,CXCL10,XAF1,CFB,SOCS2,IFITM2,CLU
REAC	Interferon gamma signaling	REAC:R-HSA-877300	1.58164e-07	6.80089	86	128	12	10526	OAS2,HLA-B,GBP1,IRF9,OAS1,OASL,HLA-F,IRF7,HLA-C,MT2A,PML,SP100
REAC	ISG15 antiviral mechanism	REAC:R-HSA-1169408	2.41875e-05	4.61641	71	153	10	10526	UBE2L6,MX1,MX2,IFIT1,USP18,DDX58,ISG15,STAT1,EIF2AK2,UBC
REAC	OAS antiviral response	REAC:R-HSA-8983711	3.9233e-05	4.40635	9	59	4	10526	OAS2,DDX58,OAS1,OASL
REAC	TRAF3-dependent IRF activation pathway	REAC:R-HSA-918233	0.00207715	2.68253	14	95	4	10526	IFNB1,IFIH1,DDX58,IRF7
REAC	DDX58/IFIH1-mediated induction of interferon-alpha/beta	REAC:R-HSA-168928	0.00218438	2.66067	78	95	7	10526	UBE2L6,IFNB1,IFIH1,DDX58,DHX58,ISG15,IRF7
REAC	Endosomal/Vacuolar pathway	REAC:R-HSA-1236977	0.00229915	2.63843	10	143	4	10526	HLA-B,HLA-F,HLA-C,CTSL
REAC	Negative regulators of DDX58/IFIH1 signaling	REAC:R-HSA-936440	0.0168679	1.77294	34	63	4	10526	UBE2L6,IFIH1,DDX58,ISG15
REAC	Antigen Presentation: Folding, assembly and peptide loading of class I MHC	REAC:R-HSA-983170	0.0282286	1.54931	24	103	4	10526	HLA-B,TAP1,HLA-F,HLA-C
REAC	Antigen processing-Cross presentation	REAC:R-HSA-1236975	0.0308561	1.51066	98	153	8	10526	HLA-B,PSMB9,TAP1,HLA-F,HLA-C,PSMB8,CTSL,UBC
REAC	TRAF6 mediated IRF7 activation	REAC:R-HSA-933541	0.0444278	1.35235	29	95	4	10526	IFNB1,IFIH1,DDX58,IRF7
WP	Type II interferon signaling (IFNG)	WP:WP619	2.27161e-12	11.6437	37	83	12	6207	IFI6,HLA-B,PSMB9,IFNB1,GBP1,IRF9,TAP1,OAS1,IFIT2,ISG15,CXCL10,STAT1
WP	The human immune response to tuberculosis	WP:WP4197	1.83388e-09	8.73663	23	136	10	6207	IFITM1,MX1,IFIT1,IFIT3,IRF9,TAP1,OAS1,STAT1,PSMB8,IFI35
WP	RIG-I-like Receptor Signaling	WP:WP3865	0.00350307	2.45555	60	95	7	6207	IFNB1,IFIH1,DDX58,DHX58,ISG15,CXCL10,IRF7
WP	Ebola Virus Pathway on Host	WP:WP4217	0.00377501	2.42308	128	143	12	6207	HLA-B,GAS6,DDX58,MERTK,STAT1,HLA-F,IRF7,HLA-C,RELB,BST2,EIF2AK2,CTSL
WP	Non-genomic actions of 1,25 dihydroxyvitamin D3	WP:WP4341	0.0352191	1.45322	70	83	6	6207	IFI44L,OAS2,RSAD2,ISG15,CYP24A1,STAT1

## Sheet: NFKB1
HIT	ORF	Fold Change (log(2))	Z-value	gene ID
IFI44L	NFKB1+	6.62032	9.96887	10964
IFITM1	NFKB1+	6.42989	7.94681	8519
CST1	NFKB1+	6.39339	13.3624	1469
EPSTI1	NFKB1+	5.84561	7.65687	94240
LTB	NFKB1+	5.70207	11.8839	4050
MX2	NFKB1+	5.14277	8.60271	4600
CXCL10	NFKB1+	4.90747	10.0566	3627
SLC15A3	NFKB1+	4.86699	8.54869	51296
CCL5	NFKB1+	4.77695	9.24467	6352
UBE2L6	NFKB1+	4.7142	5.37576	9246
UBD	NFKB1+	4.71332	11.3541	10537
MX1	NFKB1+	4.64959	8.82658	4599
OAS2	NFKB1+	4.62988	10.4844	4939
IFI6	NFKB1+	4.26136	9.3684	2537
IFIT1	NFKB1+	4.06151	8.98565	3434
HLA-B	NFKB1+	3.95541	6.2283	3106
VCAM1	NFKB1+	3.9415	22.2033	7412
IL23A	NFKB1+	3.87208	7.46375	51561
CHST13	NFKB1+	3.84754	8.10391	166012
PSMB9	NFKB1+	3.80184	6.87681	5698
ICAM2	NFKB1+	3.77431	9.29039	3384
TNFRSF6B	NFKB1+	3.69833	9.86458	8771
COL9A2	NFKB1+	3.50768	12.4253	1298
IFI27	NFKB1+	3.47853	5.3489	3429
PI3	NFKB1+	3.37414	8.31432	5266
IFITM3	NFKB1+	3.33657	9.14233	10410
GBP4	NFKB1+	3.3342	6.64817	115361
IFI44	NFKB1+	3.32026	9.16486	10561
CST4	NFKB1+	3.24725	6.08554	1472
CXCL11	NFKB1+	3.24204	6.84566	6373
IFIT3	NFKB1+	3.23348	5.24206	3437
CX3CL1	NFKB1+	3.14528	7.19588	6376
OAS1	NFKB1+	3.09572	7.09442	4938
TAP1	NFKB1+	3.08699	9.23216	6890
DDX58	NFKB1+	3.08386	7.54768	23586
IL4I1	NFKB1+	3.06925	6.74756	259307
RSAD2	NFKB1+	3.02892	5.93414	91543
USP18	NFKB1+	3.00611	8.66074	11274
NCF2	NFKB1+	2.99992	5.77672	4688
PHLDB2	NFKB1+	2.98777	4.69814	90102
OASL	NFKB1+	2.87317	6.14448	8638
CSF2	NFKB1+	2.85804	8.24507	1437
ITGAM	NFKB1+	2.83532	10.0984	3684
DDX60	NFKB1+	2.79916	5.34779	55601
IKZF3	NFKB1+	2.7928	7.80668	22806
CAV1	NFKB1+	2.77083	7.02816	857
CFB	NFKB1+	2.74679	6.08035	629
TMEM140	NFKB1+	2.7319	5.20356	55281
PLAU	NFKB1+	2.68461	5.79001	5328
STAT1	NFKB1+	2.68079	14.0946	6772
DHX58	NFKB1+	2.66766	5.25666	79132
S100A3	NFKB1+	2.66631	5.34697	6274
LAMP3	NFKB1+	2.65547	5.66394	27074
ZBTB46	NFKB1+	2.60655	6.32613	140685
CD74	NFKB1+	2.59887	5.49758	972
PARP9	NFKB1+	2.584	10.4033	83666
NAV2	NFKB1+	2.53425	5.71852	89797
IL32	NFKB1+	2.52965	4.46727	9235
NFKB2	NFKB1+	2.49632	7.28641	4791
BIRC3	NFKB1+	2.45757	7.19285	330
SEPT4	NFKB1+	2.41824	6.27729	5414
GBP1	NFKB1+	2.39471	4.36232	2633
LOXL4	NFKB1+	2.3795	8.22807	84171
ISG15	NFKB1+	2.34322	11.6915	9636
CCL20	NFKB1+	2.33772	5.373	6364
CTSE	NFKB1+	2.33398	7.72602	1510
IRF9	NFKB1+	2.32081	5.21591	10379
TRIM29	NFKB1+	2.29939	10.0369	23650
SP100	NFKB1+	2.29336	5.4396	6672
OBSCN	NFKB1+	2.28538	15.5585	84033
AXL	NFKB1+	2.26983	4.20331	558
TYMP	NFKB1+	2.26879	6.50991	1890
GJB4	NFKB1+	2.25947	4.42152	127534
NEURL3	NFKB1+	2.24318	4.70929	93082
ADAM8	NFKB1+	2.22951	6.33078	101
PRAP1	NFKB1+	2.20789	5.23131	118471
CYP3A7	NFKB1+	2.19288	4.73949	1551
PPP1R14D	NFKB1+	2.17828	5.55039	54866
XAF1	NFKB1+	2.13932	10.1015	54739
SP110	NFKB1+	2.13099	8.59134	3431
SLC26A4	NFKB1+	2.12571	5.3437	5172
HELZ2	NFKB1+	2.10434	7.99794	85441
SLFN5	NFKB1+	2.07481	4.78474	162394
HLA-F	NFKB1+	2.0502	6.63348	3134
C4BPA	NFKB1+	2.00351	4.37544	722
MAMDC2	NFKB1+	2.00346	4.60188	256691
IFITM2	NFKB1+	1.95337	7.92537	10581
ADIRF	NFKB1+	1.95097	5.66501	10974
PLSCR1	NFKB1+	1.94554	9.01151	5359
IFIT2	NFKB1+	1.92021	4.99348	3433
PARP14	NFKB1+	1.9198	9.60559	54625
DSE	NFKB1+	1.90199	4.23282	29940
LAMC2	NFKB1+	1.87648	5.67654	3918
PLEKHA4	NFKB1+	1.85472	4.9274	57664
IRF7	NFKB1+	1.85107	10.5792	3665
FSIP1	NFKB1+	1.83351	6.14783	161835
WNT10A	NFKB1+	1.82517	6.95673	80326
CAVIN3	NFKB1+	1.81367	4.44295	112464
ISG20	NFKB1+	1.80183	4.30278	3669
WFDC21P	NFKB1+	1.77656	4.5339	645638
RELB	NFKB1+	1.7753	5.55372	5971
LACTB	NFKB1+	1.76976	6.98324	114294
MGAT3	NFKB1+	1.7517	4.5949	4248
PARP10	NFKB1+	1.74564	4.83628	84875
KCNMB4	NFKB1+	1.73548	6.79255	27345
TNF	NFKB1+	1.70308	5.47999	7124
ETS1	NFKB1+	1.69507	8.52523	2113
C19orf66	NFKB1+	1.68225	4.54146	55337
EMP3	NFKB1+	1.68201	7.17286	2014
LGALS9	NFKB1+	1.678	4.53027	3965
CTHRC1	NFKB1+	1.65907	4.93995	115908
STEAP1	NFKB1+	1.64638	5.94046	26872
PARP12	NFKB1+	1.63967	10.4514	64761
PML	NFKB1+	1.60902	5.06694	5371
CALML5	NFKB1+	1.60468	4.40788	51806
ERAP1	NFKB1+	1.60165	9.14932	51752
CKAP4	NFKB1+	1.59822	7.00691	10970
RASGRP3	NFKB1+	1.57547	4.00133	25780
TNFAIP3	NFKB1+	1.55836	4.54842	7128
ARHGAP31	NFKB1+	1.55207	4.76702	57514
BCL3	NFKB1+	1.54796	6.74999	602
MMP7	NFKB1+	1.54598	5.1184	4316
CD52	NFKB1+	1.51502	4.6282	1043
NOS3	NFKB1+	1.4917	4.42408	4846
WNT4	NFKB1+	1.48983	4.3302	54361
PSMB8	NFKB1+	1.48315	4.83579	5696
CXCL1	NFKB1+	1.48203	5.2515	2919
SGPP2	NFKB1+	1.47715	8.22673	130367
ARAP3	NFKB1+	1.47531	5.87708	64411
ULBP2	NFKB1+	1.44169	6.3028	80328
CMTM3	NFKB1+	1.39505	4.18543	123920
PAOX	NFKB1+	1.38783	4.46128	196743
PHLDA3	NFKB1+	1.38709	6.24485	23612
ANKRD22	NFKB1+	1.38577	5.08874	118932
IFI35	NFKB1+	1.38075	6.37773	3430
SP140L	NFKB1+	1.37733	8.45608	93349
CUX2	NFKB1+	1.37567	6.17797	23316
CLEC2B	NFKB1+	1.35828	5.96726	9976
IL7R	NFKB1+	1.34915	6.08592	3575
ARL14	NFKB1+	1.34231	4.32436	80117
BST2	NFKB1+	1.34013	7.12885	684
SNCG	NFKB1+	1.33891	4.7418	6623
GK	NFKB1+	1.33173	4.17262	2710
UPK3B	NFKB1+	1.32462	4.5575	80761
GJB3	NFKB1+	1.32433	4.83337	2707
PYCARD	NFKB1+	1.32292	6.84542	29108
WFDC2	NFKB1+	1.31901	5.374	10406
ZG16B	NFKB1+	1.30954	5.04999	124220
PODXL	NFKB1+	1.29762	9.44989	5420
HLA-C	NFKB1+	1.29003	6.56818	3107
CD83	NFKB1+	1.28967	4.86887	9308
PHF11	NFKB1+	1.27584	7.13257	51131
PRDM8	NFKB1+	1.25239	6.78209	56978
FGD6	NFKB1+	1.24173	4.58414	55785
SH2B3	NFKB1+	1.22349	6.28469	10019
IER5L	NFKB1+	1.21523	4.07224	389792
TRIM21	NFKB1+	1.21221	7.36654	6737
ITGAV	NFKB1+	1.20948	13.1007	3685
ACOX2	NFKB1+	1.20444	5.3518	8309
EIF2AK2	NFKB1+	1.20424	8.51491	5610
TNFSF13B	NFKB1+	1.19411	4.01765	10673
CXCL16	NFKB1+	1.18564	7.02874	58191
LY6E	NFKB1+	1.17397	7.37948	4061
IL1R2	NFKB1+	1.15459	4.18515	7850
ATP2B4	NFKB1+	1.14159	4.49558	493
ANTXR2	NFKB1+	1.13889	5.76332	118429
CORO1A	NFKB1+	1.13725	4.30522	11151
ST3GAL5	NFKB1+	1.12792	4.9915	8869
PLAC8	NFKB1+	1.12007	4.03526	51316
SERPINA1	NFKB1+	1.118	5.64238	5265
SH3RF2	NFKB1+	1.09879	7.74836	153769
GALNT10	NFKB1+	1.09518	5.82426	55568
NFKBIA	NFKB1+	1.09148	8.93241	4792
ZC3HAV1	NFKB1+	1.07667	5.10496	56829
ZSWIM4	NFKB1+	1.07079	5.10834	65249
AP1S2	NFKB1+	1.06948	4.49852	8905
STAT2	NFKB1+	1.06499	5.84146	6773
SMAD3	NFKB1+	1.06199	7.24307	4088
RAC2	NFKB1+	1.06049	4.72797	5880
ANXA6	NFKB1+	1.04721	4.03852	309
STAP2	NFKB1+	1.0458	6.32235	55620
CYP24A1	NFKB1+	1.04303	4.10752	1591
SP140	NFKB1+	1.0397	6.65454	11262
CCDC102A	NFKB1+	1.03582	6.65584	92922
ST3GAL1	NFKB1+	1.02257	6.05877	6482

## Sheet: NFKB1 annotations
source	term_name	term_id	adjusted_p_value	negative_log10_of_adjusted_p_value	term_size	query_size	intersection_size	effective_domain_size	intersections
GO:MF	cytokine receptor binding	GO:0005126	1.74828e-06	5.75739	286	177	17	18098	LTB,CXCL10,CCL5,IL23A,CXCL11,CX3CL1,CSF2,STAT1,CCL20,TNF,ERAP1,CXCL1,PYCARD,SH2B3,TNFSF13B,CXCL16,SMAD3
GO:MF	cytokine activity	GO:0005125	5.76945e-06	5.23887	220	161	14	18098	LTB,CXCL10,CCL5,IL23A,CXCL11,CX3CL1,CSF2,IL32,CCL20,TNF,CXCL1,CMTM3,TNFSF13B,CXCL16
GO:MF	double-stranded RNA binding	GO:0003725	3.216e-05	4.49268	74	51	6	18098	OAS2,OAS1,DDX58,OASL,DDX60,DHX58
GO:MF	chemokine receptor binding	GO:0042379	6.4371e-05	4.19131	66	64	6	18098	CXCL10,CCL5,CXCL11,CX3CL1,STAT1,CCL20
GO:MF	chemokine activity	GO:0008009	0.000131964	3.87954	49	161	7	18098	CXCL10,CCL5,CXCL11,CX3CL1,CCL20,CXCL1,CXCL16
GO:MF	molecular function regulator	GO:0098772	0.000315905	3.50044	1811	170	39	18098	CST1,LTB,CXCL10,CCL5,IL23A,PI3,CST4,CXCL11,CX3CL1,NCF2,CSF2,CAV1,PARP9,IL32,BIRC3,CCL20,OBSCN,TYMP,PPP1R14D,WNT10A,KCNMB4,TNF,RASGRP3,ARHGAP31,WNT4,CXCL1,ARAP3,CMTM3,BST2,PYCARD,WFDC2,FGD6,EIF2AK2,TNFSF13B,CXCL16,LY6E,ATP2B4,SERPINA1,SH3RF2
GO:MF	CXCR chemokine receptor binding	GO:0045236	0.000445965	3.3507	11	32	3	18098	CXCL10,CXCL11,CX3CL1
GO:MF	signaling receptor binding	GO:0005102	0.000532634	3.27357	1652	161	35	18098	LTB,CXCL10,CCL5,HLA-B,VCAM1,IL23A,ICAM2,CXCL11,CX3CL1,TAP1,OASL,CSF2,CAV1,STAT1,CD74,IL32,CCL20,TYMP,HLA-F,PLSCR1,WNT10A,TNF,CTHRC1,ERAP1,WNT4,CXCL1,ULBP2,CMTM3,PAOX,PYCARD,SH2B3,ITGAV,ACOX2,TNFSF13B,CXCL16
GO:MF	receptor regulator activity	GO:0030545	0.000715294	3.14552	530	162	18	18098	LTB,CXCL10,CCL5,IL23A,CXCL11,CX3CL1,CSF2,IL32,CCL20,TYMP,WNT10A,TNF,WNT4,CXCL1,CMTM3,TNFSF13B,CXCL16,LY6E
GO:MF	receptor ligand activity	GO:0048018	0.000812659	3.09009	483	161	17	18098	LTB,CXCL10,CCL5,IL23A,CXCL11,CX3CL1,CSF2,IL32,CCL20,TYMP,WNT10A,TNF,WNT4,CXCL1,CMTM3,TNFSF13B,CXCL16
GO:MF	signaling receptor activator activity	GO:0030546	0.000960952	3.0173	489	161	17	18098	LTB,CXCL10,CCL5,IL23A,CXCL11,CX3CL1,CSF2,IL32,CCL20,TYMP,WNT10A,TNF,WNT4,CXCL1,CMTM3,TNFSF13B,CXCL16
GO:MF	NAD+ ADP-ribosyltransferase activity	GO:0003950	0.00186277	2.72984	25	173	5	18098	PARP9,PARP14,PARP10,PARP12,ZC3HAV1
GO:MF	2'-5'-oligoadenylate synthetase activity	GO:0001730	0.0052509	2.27977	3	33	2	18098	OAS2,OAS1
GO:MF	transferase activity, transferring pentosyl groups	GO:0016763	0.00671335	2.17306	54	173	6	18098	PARP9,TYMP,PARP14,PARP10,PARP12,ZC3HAV1
GO:MF	CCR chemokine receptor binding	GO:0048020	0.00859926	2.06554	43	64	4	18098	CCL5,CX3CL1,STAT1,CCL20
GO:MF	oxidoreductase activity, acting on the CH-NH2 group of donors, oxygen as acceptor	GO:0016641	0.0112878	1.94739	16	62	3	18098	VCAM1,IL4I1,LOXL4
GO:MF	G protein-coupled receptor binding	GO:0001664	0.013195	1.87959	277	126	10	18098	CXCL10,CCL5,CXCL11,CX3CL1,STAT1,CCL20,WNT10A,CTHRC1,WNT4,CXCL1
GO:MF	CXCR3 chemokine receptor binding	GO:0048248	0.014392	1.84188	5	30	2	18098	CXCL10,CXCL11
GO:MF	chemoattractant activity	GO:0042056	0.0238837	1.6219	39	32	3	18098	CXCL10,CCL5,CX3CL1
GO:MF	oxidoreductase activity, acting on the CH-NH2 group of donors	GO:0016638	0.0264829	1.57703	21	62	3	18098	VCAM1,IL4I1,LOXL4
GO:MF	peptide antigen binding	GO:0042605	0.0363175	1.43988	27	149	4	18098	HLA-B,TAP1,HLA-F,HLA-C
GO:BP	immune response	GO:0006955	1.20772e-38	37.918	2259	178	98	17816	IFI44L,IFITM1,LTB,MX2,CXCL10,CCL5,UBD,MX1,OAS2,IFI6,IFIT1,HLA-B,VCAM1,IL23A,PSMB9,ICAM2,IFI27,PI3,IFITM3,GBP4,IFI44,CXCL11,IFIT3,CX3CL1,OAS1,TAP1,DDX58,RSAD2,USP18,NCF2,OASL,CSF2,ITGAM,DDX60,CAV1,CFB,PLAU,STAT1,DHX58,LAMP3,CD74,PARP9,IL32,NFKB2,BIRC3,GBP1,ISG15,CCL20,IRF9,TRIM29,SP100,AXL,ADAM8,XAF1,HLA-F,C4BPA,IFITM2,PLSCR1,IFIT2,PARP14,IRF7,ISG20,RELB,TNF,ETS1,C19ORF66,LGALS9,PML,CALML5,ERAP1,C…
GO:BP	response to other organism	GO:0051707	7.58138e-38	37.1203	1507	177	82	17816	IFI44L,IFITM1,MX2,CXCL10,CCL5,UBD,MX1,OAS2,IFI6,IFIT1,HLA-B,VCAM1,IL23A,PSMB9,ICAM2,IFI27,PI3,IFITM3,GBP4,IFI44,CXCL11,IFIT3,CX3CL1,OAS1,DDX58,RSAD2,USP18,NCF2,OASL,CSF2,ITGAM,DDX60,IKZF3,CAV1,CFB,STAT1,DHX58,PARP9,NFKB2,BIRC3,GBP1,ISG15,CCL20,IRF9,TRIM29,SP100,AXL,ADAM8,XAF1,HLA-F,C4BPA,IFITM2,PLSCR1,IFIT2,PARP14,IRF7,ISG20,RELB,TNF,C19ORF66,LGALS9,PML,ERAP1,TNFAIP3,BCL3,NOS3,PSMB8,CXCL1,ULBP2,I…
GO:BP	response to external biotic stimulus	GO:0043207	8.38098e-38	37.0767	1509	177	82	17816	IFI44L,IFITM1,MX2,CXCL10,CCL5,UBD,MX1,OAS2,IFI6,IFIT1,HLA-B,VCAM1,IL23A,PSMB9,ICAM2,IFI27,PI3,IFITM3,GBP4,IFI44,CXCL11,IFIT3,CX3CL1,OAS1,DDX58,RSAD2,USP18,NCF2,OASL,CSF2,ITGAM,DDX60,IKZF3,CAV1,CFB,STAT1,DHX58,PARP9,NFKB2,BIRC3,GBP1,ISG15,CCL20,IRF9,TRIM29,SP100,AXL,ADAM8,XAF1,HLA-F,C4BPA,IFITM2,PLSCR1,IFIT2,PARP14,IRF7,ISG20,RELB,TNF,C19ORF66,LGALS9,PML,ERAP1,TNFAIP3,BCL3,NOS3,PSMB8,CXCL1,ULBP2,I…
GO:BP	response to biotic stimulus	GO:0009607	2.50001e-37	36.6021	1531	177	82	17816	IFI44L,IFITM1,MX2,CXCL10,CCL5,UBD,MX1,OAS2,IFI6,IFIT1,HLA-B,VCAM1,IL23A,PSMB9,ICAM2,IFI27,PI3,IFITM3,GBP4,IFI44,CXCL11,IFIT3,CX3CL1,OAS1,DDX58,RSAD2,USP18,NCF2,OASL,CSF2,ITGAM,DDX60,IKZF3,CAV1,CFB,STAT1,DHX58,PARP9,NFKB2,BIRC3,GBP1,ISG15,CCL20,IRF9,TRIM29,SP100,AXL,ADAM8,XAF1,HLA-F,C4BPA,IFITM2,PLSCR1,IFIT2,PARP14,IRF7,ISG20,RELB,TNF,C19ORF66,LGALS9,PML,ERAP1,TNFAIP3,BCL3,NOS3,PSMB8,CXCL1,ULBP2,I…
GO:BP	response to cytokine	GO:0034097	9.38526e-37	36.0276	1207	177	74	17816	IFITM1,LTB,MX2,CXCL10,CCL5,UBD,MX1,OAS2,IFI6,IFIT1,HLA-B,VCAM1,IL23A,PSMB9,TNFRSF6B,IFI27,IFITM3,GBP4,CXCL11,IFIT3,CX3CL1,OAS1,DDX58,RSAD2,USP18,OASL,CSF2,ITGAM,CAV1,STAT1,LAMP3,CD74,PARP9,IL32,NFKB2,BIRC3,GBP1,ISG15,CCL20,IRF9,SP100,AXL,XAF1,HLA-F,IFITM2,PLSCR1,IFIT2,PARP14,IRF7,ISG20,RELB,TNF,ETS1,C19ORF66,LGALS9,PML,TNFAIP3,PSMB8,CXCL1,IFI35,IL7R,BST2,PYCARD,HLA-C,SH2B3,TRIM21,EIF2AK2,TNFSF13B…
GO:BP	defense response to other organism	GO:0098542	1.16944e-36	35.932	1178	176	73	17816	IFI44L,IFITM1,MX2,CXCL10,CCL5,UBD,MX1,OAS2,IFI6,IFIT1,HLA-B,VCAM1,IL23A,PSMB9,ICAM2,IFI27,IFITM3,GBP4,IFIT3,CX3CL1,OAS1,DDX58,RSAD2,USP18,NCF2,OASL,ITGAM,DDX60,CAV1,CFB,STAT1,DHX58,PARP9,BIRC3,GBP1,ISG15,CCL20,IRF9,TRIM29,SP100,AXL,ADAM8,XAF1,HLA-F,C4BPA,IFITM2,PLSCR1,IFIT2,PARP14,IRF7,ISG20,RELB,TNF,C19ORF66,LGALS9,PML,ERAP1,TNFAIP3,BCL3,PSMB8,ULBP2,IFI35,BST2,PYCARD,HLA-C,TRIM21,EIF2AK2,CXCL16,…
GO:BP	innate immune response	GO:0045087	1.41195e-36	35.8502	985	176	68	17816	IFITM1,MX2,CCL5,UBD,MX1,OAS2,IFI6,IFIT1,HLA-B,VCAM1,IL23A,PSMB9,ICAM2,IFI27,IFITM3,GBP4,IFIT3,CX3CL1,OAS1,DDX58,RSAD2,USP18,NCF2,OASL,ITGAM,DDX60,CAV1,CFB,STAT1,DHX58,PARP9,BIRC3,GBP1,ISG15,CCL20,IRF9,TRIM29,SP100,AXL,ADAM8,XAF1,HLA-F,C4BPA,IFITM2,PLSCR1,IFIT2,PARP14,IRF7,ISG20,RELB,C19ORF66,LGALS9,PML,ERAP1,TNFAIP3,PSMB8,ULBP2,IFI35,BST2,PYCARD,HLA-C,TRIM21,EIF2AK2,CXCL16,CORO1A,NFKBIA,ZC3HAV1,S…
GO:BP	response to type I interferon	GO:0034340	6.04463e-35	34.2186	94	149	29	17816	IFITM1,MX2,MX1,OAS2,IFI6,IFIT1,HLA-B,IFI27,IFITM3,IFIT3,OAS1,RSAD2,USP18,OASL,STAT1,ISG15,IRF9,SP100,XAF1,HLA-F,IFITM2,IFIT2,IRF7,ISG20,C19ORF66,PSMB8,IFI35,BST2,HLA-C
GO:BP	defense response	GO:0006952	2.26769e-34	33.6444	1726	177	83	17816	IFI44L,IFITM1,MX2,CXCL10,CCL5,UBD,MX1,OAS2,IFI6,IFIT1,HLA-B,VCAM1,IL23A,PSMB9,ICAM2,IFI27,IFITM3,GBP4,CXCL11,IFIT3,CX3CL1,OAS1,TAP1,DDX58,RSAD2,USP18,NCF2,OASL,ITGAM,DDX60,CAV1,CFB,STAT1,DHX58,CD74,PARP9,IL32,BIRC3,GBP1,ISG15,CCL20,IRF9,TRIM29,SP100,AXL,ADAM8,XAF1,HLA-F,C4BPA,IFITM2,PLSCR1,IFIT2,PARP14,IRF7,ISG20,RELB,TNF,ETS1,C19ORF66,LGALS9,PML,ERAP1,TNFAIP3,BCL3,PSMB8,CXCL1,ULBP2,IFI35,BST2,PY…
GO:BP	cytokine-mediated signaling pathway	GO:0019221	8.23377e-34	33.0844	790	176	60	17816	IFITM1,LTB,MX2,CXCL10,CCL5,MX1,OAS2,IFI6,IFIT1,HLA-B,VCAM1,IL23A,PSMB9,TNFRSF6B,IFI27,IFITM3,CXCL11,IFIT3,CX3CL1,OAS1,RSAD2,USP18,OASL,CSF2,ITGAM,CAV1,STAT1,CD74,PARP9,IL32,BIRC3,GBP1,ISG15,CCL20,IRF9,SP100,AXL,XAF1,HLA-F,IFITM2,IFIT2,PARP14,IRF7,ISG20,TNF,PML,TNFAIP3,PSMB8,CXCL1,IFI35,IL7R,BST2,PYCARD,HLA-C,SH2B3,TRIM21,TNFSF13B,IL1R2,NFKBIA,STAT2
GO:BP	cellular response to type I interferon	GO:0071357	9.38434e-34	33.0276	90	149	28	17816	IFITM1,MX2,MX1,OAS2,IFI6,IFIT1,HLA-B,IFI27,IFITM3,IFIT3,OAS1,RSAD2,USP18,OASL,STAT1,ISG15,IRF9,SP100,XAF1,HLA-F,IFITM2,IFIT2,IRF7,ISG20,PSMB8,IFI35,BST2,HLA-C
GO:BP	type I interferon signaling pathway	GO:0060337	9.38434e-34	33.0276	90	149	28	17816	IFITM1,MX2,MX1,OAS2,IFI6,IFIT1,HLA-B,IFI27,IFITM3,IFIT3,OAS1,RSAD2,USP18,OASL,STAT1,ISG15,IRF9,SP100,XAF1,HLA-F,IFITM2,IFIT2,IRF7,ISG20,PSMB8,IFI35,BST2,HLA-C
GO:BP	response to virus	GO:0009615	4.66215e-32	31.3314	327	120	37	17816	IFI44L,IFITM1,MX2,CXCL10,CCL5,MX1,OAS2,IFI6,IFIT1,IL23A,IFI27,IFITM3,IFI44,IFIT3,OAS1,DDX58,RSAD2,OASL,DDX60,STAT1,DHX58,PARP9,BIRC3,GBP1,ISG15,IRF9,IFITM2,PLSCR1,IFIT2,IRF7,ISG20,TNF,C19ORF66,LGALS9,PML,TNFAIP3,BCL3
GO:BP	immune system process	GO:0002376	1.02643e-30	29.9887	3177	178	104	17816	IFI44L,IFITM1,LTB,MX2,CXCL10,CCL5,UBD,MX1,OAS2,IFI6,IFIT1,HLA-B,VCAM1,IL23A,PSMB9,ICAM2,IFI27,PI3,IFITM3,GBP4,IFI44,CXCL11,IFIT3,CX3CL1,OAS1,TAP1,DDX58,RSAD2,USP18,NCF2,OASL,CSF2,ITGAM,DDX60,IKZF3,CAV1,CFB,PLAU,STAT1,DHX58,LAMP3,ZBTB46,CD74,PARP9,IL32,NFKB2,BIRC3,GBP1,ISG15,CCL20,CTSE,IRF9,TRIM29,SP100,AXL,ADAM8,XAF1,HLA-F,C4BPA,IFITM2,PLSCR1,IFIT2,PARP14,IRF7,ISG20,RELB,TNF,ETS1,C19ORF66,LGALS9,…
GO:BP	defense response to virus	GO:0051607	2.14478e-30	29.6686	240	176	37	17816	IFI44L,IFITM1,MX2,CXCL10,MX1,OAS2,IFI6,IFIT1,IL23A,IFI27,IFITM3,IFIT3,OAS1,DDX58,RSAD2,OASL,DDX60,STAT1,DHX58,PARP9,BIRC3,GBP1,ISG15,IRF9,IFITM2,PLSCR1,IFIT2,IRF7,ISG20,C19ORF66,PML,TNFAIP3,BST2,PYCARD,EIF2AK2,ZC3HAV1,STAT2
GO:BP	cellular response to cytokine stimulus	GO:0071345	4.3528e-29	28.3612	1114	177	64	17816	IFITM1,LTB,MX2,CXCL10,CCL5,MX1,OAS2,IFI6,IFIT1,HLA-B,VCAM1,IL23A,PSMB9,TNFRSF6B,IFI27,IFITM3,GBP4,CXCL11,IFIT3,CX3CL1,OAS1,RSAD2,USP18,OASL,CSF2,ITGAM,CAV1,STAT1,CD74,PARP9,IL32,BIRC3,GBP1,ISG15,CCL20,IRF9,SP100,AXL,XAF1,HLA-F,IFITM2,IFIT2,PARP14,IRF7,ISG20,TNF,LGALS9,PML,TNFAIP3,PSMB8,CXCL1,IFI35,IL7R,BST2,PYCARD,HLA-C,SH2B3,TRIM21,TNFSF13B,IL1R2,CORO1A,NFKBIA,STAT2,SMAD3
GO:BP	response to external stimulus	GO:0009605	1.36969e-27	26.8634	2842	181	96	17816	IFI44L,IFITM1,MX2,CXCL10,CCL5,UBD,MX1,OAS2,IFI6,IFIT1,HLA-B,VCAM1,IL23A,PSMB9,ICAM2,IFI27,PI3,IFITM3,GBP4,IFI44,CXCL11,IFIT3,CX3CL1,OAS1,DDX58,RSAD2,USP18,NCF2,PHLDB2,OASL,CSF2,ITGAM,DDX60,IKZF3,CAV1,CFB,PLAU,STAT1,DHX58,CD74,PARP9,NFKB2,BIRC3,GBP1,ISG15,CCL20,IRF9,TRIM29,SP100,AXL,TYMP,ADAM8,XAF1,HLA-F,C4BPA,IFITM2,PLSCR1,IFIT2,PARP14,IRF7,ISG20,RELB,TNF,ETS1,C19ORF66,LGALS9,PML,ERAP1,TNFAIP3,BC…
GO:BP	multi-organism process	GO:0051704	1.31848e-25	24.8799	3028	177	95	17816	IFI44L,IFITM1,MX2,CXCL10,CCL5,UBD,MX1,OAS2,IFI6,IFIT1,HLA-B,VCAM1,IL23A,PSMB9,ICAM2,IFI27,PI3,IFITM3,GBP4,IFI44,CXCL11,IFIT3,CX3CL1,OAS1,TAP1,DDX58,RSAD2,USP18,NCF2,OASL,CSF2,ITGAM,DDX60,IKZF3,CAV1,CFB,STAT1,DHX58,LAMP3,CD74,PARP9,NFKB2,BIRC3,GBP1,ISG15,CCL20,IRF9,TRIM29,SP100,AXL,ADAM8,XAF1,SP110,HLA-F,C4BPA,IFITM2,PLSCR1,IFIT2,PARP14,IRF7,ISG20,RELB,PARP10,TNF,ETS1,C19ORF66,LGALS9,PML,ERAP1,TNF…
GO:BP	regulation of multi-organism process	GO:0043900	1.20383e-24	23.9194	764	173	50	17816	IFITM1,CCL5,MX1,IFIT1,HLA-B,IL23A,PSMB9,ICAM2,IFI27,IFITM3,CX3CL1,OAS1,DDX58,RSAD2,USP18,OASL,ITGAM,DDX60,CAV1,STAT1,DHX58,LAMP3,CD74,PARP9,BIRC3,ISG15,ADAM8,HLA-F,IFITM2,PLSCR1,PARP14,IRF7,ISG20,RELB,PARP10,TNF,C19ORF66,LGALS9,PML,ERAP1,TNFAIP3,PSMB8,ULBP2,BST2,PYCARD,TRIM21,ITGAV,EIF2AK2,NFKBIA,ZC3HAV1
GO:BP	response to interferon-gamma	GO:0034341	1.6608e-22	21.7797	195	161	28	17816	IFITM1,CCL5,UBD,OAS2,HLA-B,VCAM1,IFITM3,GBP4,CX3CL1,OAS1,OASL,STAT1,PARP9,GBP1,CCL20,IRF9,SP100,HLA-F,IFITM2,PARP14,IRF7,C19ORF66,LGALS9,PML,BST2,HLA-C,TRIM21,CXCL16
GO:BP	immune effector process	GO:0002252	3.00597e-22	21.522	1266	178	60	17816	IFI44L,IFITM1,MX2,CXCL10,MX1,OAS2,IFI6,IFIT1,HLA-B,IL23A,IFI27,IFITM3,IFIT3,OAS1,DDX58,RSAD2,OASL,ITGAM,DDX60,CFB,PLAU,STAT1,DHX58,CD74,PARP9,BIRC3,GBP1,ISG15,IRF9,ADAM8,HLA-F,C4BPA,IFITM2,PLSCR1,IFIT2,IRF7,ISG20,RELB,TNF,C19ORF66,LGALS9,PML,CALML5,CKAP4,TNFAIP3,BCL3,CXCL1,ULBP2,IL7R,BST2,PYCARD,HLA-C,ITGAV,EIF2AK2,CORO1A,PLAC8,SERPINA1,ZC3HAV1,STAT2,RAC2
GO:BP	negative regulation of multi-organism process	GO:0043901	6.7864e-20	19.1684	224	173	28	17816	IFITM1,CCL5,MX1,IFIT1,HLA-B,IFITM3,OAS1,RSAD2,OASL,STAT1,DHX58,ISG15,HLA-F,IFITM2,PLSCR1,PARP14,ISG20,PARP10,TNF,C19ORF66,LGALS9,PML,TNFAIP3,BST2,TRIM21,ITGAV,EIF2AK2,ZC3HAV1
GO:BP	regulation of viral life cycle	GO:1903900	2.63673e-19	18.5789	150	173	24	17816	IFITM1,CCL5,MX1,IFIT1,IFI27,IFITM3,OAS1,RSAD2,OASL,LAMP3,CD74,ISG15,IFITM2,PLSCR1,ISG20,PARP10,TNF,C19ORF66,LGALS9,PML,BST2,TRIM21,EIF2AK2,ZC3HAV1
GO:BP	negative regulation of viral genome replication	GO:0045071	3.10612e-19	18.5078	60	173	18	17816	IFITM1,CCL5,MX1,IFIT1,IFITM3,OAS1,RSAD2,OASL,ISG15,IFITM2,PLSCR1,ISG20,PARP10,TNF,C19ORF66,BST2,EIF2AK2,ZC3HAV1
GO:BP	negative regulation of viral process	GO:0048525	3.29239e-19	18.4825	100	173	21	17816	IFITM1,CCL5,MX1,IFIT1,IFITM3,OAS1,RSAD2,OASL,STAT1,ISG15,IFITM2,PLSCR1,ISG20,PARP10,TNF,C19ORF66,PML,BST2,TRIM21,EIF2AK2,ZC3HAV1
GO:BP	negative regulation of viral life cycle	GO:1903901	3.80873e-19	18.4192	86	173	20	17816	IFITM1,CCL5,MX1,IFIT1,IFITM3,OAS1,RSAD2,OASL,ISG15,IFITM2,PLSCR1,ISG20,PARP10,TNF,C19ORF66,PML,BST2,TRIM21,EIF2AK2,ZC3HAV1
GO:BP	regulation of symbiosis, encompassing mutualism through parasitism	GO:0043903	3.73077e-18	17.4282	234	173	27	17816	IFITM1,CCL5,MX1,IFIT1,IFI27,IFITM3,OAS1,RSAD2,OASL,CAV1,STAT1,LAMP3,CD74,ISG15,IFITM2,PLSCR1,ISG20,PARP10,TNF,C19ORF66,LGALS9,PML,BST2,TRIM21,ITGAV,EIF2AK2,ZC3HAV1
GO:BP	regulation of viral process	GO:0050792	3.6394e-17	16.439	206	173	25	17816	IFITM1,CCL5,MX1,IFIT1,IFI27,IFITM3,OAS1,RSAD2,OASL,STAT1,LAMP3,CD74,ISG15,IFITM2,PLSCR1,ISG20,PARP10,TNF,C19ORF66,LGALS9,PML,BST2,TRIM21,EIF2AK2,ZC3HAV1
GO:BP	response to stress	GO:0006950	7.30239e-17	16.1365	4033	179	97	17816	IFI44L,IFITM1,MX2,CXCL10,CCL5,UBE2L6,UBD,MX1,OAS2,IFI6,IFIT1,HLA-B,VCAM1,IL23A,PSMB9,ICAM2,IFI27,IFITM3,GBP4,CXCL11,IFIT3,CX3CL1,OAS1,TAP1,DDX58,RSAD2,USP18,NCF2,PHLDB2,OASL,CSF2,ITGAM,DDX60,CAV1,CFB,PLAU,STAT1,DHX58,CD74,PARP9,IL32,BIRC3,GBP1,ISG15,CCL20,IRF9,TRIM29,SP100,AXL,ADAM8,XAF1,HLA-F,C4BPA,IFITM2,PLSCR1,IFIT2,PARP14,IRF7,ISG20,RELB,MGAT3,PARP10,TNF,ETS1,C19ORF66,LGALS9,PML,ERAP1,TNFAIP3…
GO:BP	regulation of viral genome replication	GO:0045069	1.5181e-16	15.8187	97	173	19	17816	IFITM1,CCL5,MX1,IFIT1,IFI27,IFITM3,OAS1,RSAD2,OASL,ISG15,IFITM2,PLSCR1,ISG20,PARP10,TNF,C19ORF66,BST2,EIF2AK2,ZC3HAV1
GO:BP	viral process	GO:0016032	1.45431e-15	14.8373	823	177	42	17816	IFITM1,CCL5,MX1,IFIT1,HLA-B,PSMB9,IFI27,IFITM3,OAS1,TAP1,DDX58,RSAD2,OASL,CAV1,STAT1,DHX58,LAMP3,CD74,ISG15,SP100,AXL,SP110,IFITM2,PLSCR1,IRF7,ISG20,PARP10,TNF,C19ORF66,LGALS9,PML,PSMB8,ULBP2,BST2,TRIM21,ITGAV,EIF2AK2,NFKBIA,ZC3HAV1,AP1S2,STAT2,SMAD3
GO:BP	cellular response to interferon-gamma	GO:0071346	4.00451e-15	14.3975	175	113	19	17816	CCL5,OAS2,HLA-B,VCAM1,GBP4,CX3CL1,OAS1,OASL,STAT1,PARP9,GBP1,CCL20,IRF9,SP100,HLA-F,PARP14,IRF7,LGALS9,PML
GO:BP	viral genome replication	GO:0019079	1.99056e-14	13.701	124	173	19	17816	IFITM1,CCL5,MX1,IFIT1,IFI27,IFITM3,OAS1,RSAD2,OASL,ISG15,IFITM2,PLSCR1,ISG20,PARP10,TNF,C19ORF66,BST2,EIF2AK2,ZC3HAV1
GO:BP	symbiont process	GO:0044403	2.13338e-14	13.6709	886	177	42	17816	IFITM1,CCL5,MX1,IFIT1,HLA-B,PSMB9,IFI27,IFITM3,OAS1,TAP1,DDX58,RSAD2,OASL,CAV1,STAT1,DHX58,LAMP3,CD74,ISG15,SP100,AXL,SP110,IFITM2,PLSCR1,IRF7,ISG20,PARP10,TNF,C19ORF66,LGALS9,PML,PSMB8,ULBP2,BST2,TRIM21,ITGAV,EIF2AK2,NFKBIA,ZC3HAV1,AP1S2,STAT2,SMAD3
GO:BP	viral life cycle	GO:0019058	2.9552e-14	13.5294	330	173	27	17816	IFITM1,CCL5,MX1,IFIT1,IFI27,IFITM3,OAS1,RSAD2,OASL,CAV1,LAMP3,CD74,ISG15,AXL,IFITM2,PLSCR1,ISG20,PARP10,TNF,C19ORF66,LGALS9,PML,BST2,TRIM21,ITGAV,EIF2AK2,ZC3HAV1
GO:BP	regulation of response to biotic stimulus	GO:0002831	5.71868e-14	13.2427	506	129	28	17816	CCL5,IFIT1,HLA-B,IL23A,PSMB9,ICAM2,CX3CL1,DDX58,RSAD2,USP18,ITGAM,DDX60,CAV1,STAT1,DHX58,PARP9,BIRC3,ADAM8,HLA-F,PLSCR1,PARP14,IRF7,RELB,LGALS9,ERAP1,TNFAIP3,PSMB8,ULBP2
GO:BP	interferon-gamma-mediated signaling pathway	GO:0060333	6.22953e-14	13.2055	86	156	16	17816	OAS2,HLA-B,VCAM1,OAS1,OASL,STAT1,PARP9,GBP1,IRF9,SP100,HLA-F,PARP14,IRF7,PML,HLA-C,TRIM21
GO:BP	regulation of immune system process	GO:0002682	1.13345e-13	12.9456	1645	178	56	17816	IFITM1,CXCL10,CCL5,IFIT1,HLA-B,VCAM1,IL23A,PSMB9,ICAM2,CX3CL1,DDX58,RSAD2,USP18,CSF2,ITGAM,DDX60,IKZF3,CAV1,CFB,STAT1,DHX58,ZBTB46,CD74,PARP9,BIRC3,GBP1,ISG15,CCL20,AXL,ADAM8,HLA-F,C4BPA,PLSCR1,PARP14,IRF7,RELB,TNF,ETS1,LGALS9,ERAP1,TNFAIP3,PSMB8,ULBP2,CMTM3,CLEC2B,IL7R,BST2,PYCARD,HLA-C,CD83,EIF2AK2,TNFSF13B,CORO1A,NFKBIA,SMAD3,RAC2
GO:BP	response to organic substance	GO:0010033	1.23935e-13	12.9068	3321	166	78	17816	IFITM1,LTB,MX2,CXCL10,CCL5,UBD,MX1,OAS2,IFI6,IFIT1,HLA-B,VCAM1,IL23A,PSMB9,TNFRSF6B,IFI27,IFITM3,GBP4,CXCL11,IFIT3,CX3CL1,OAS1,DDX58,RSAD2,USP18,OASL,CSF2,ITGAM,CAV1,STAT1,LAMP3,CD74,PARP9,IL32,NFKB2,BIRC3,GBP1,ISG15,CCL20,IRF9,SP100,AXL,XAF1,HLA-F,IFITM2,PLSCR1,IFIT2,PARP14,IRF7,WNT10A,ISG20,RELB,TNF,ETS1,C19ORF66,LGALS9,PML,TNFAIP3,NOS3,WNT4,PSMB8,CXCL1,IFI35,CUX2,IL7R,BST2,GJB3,PYCARD,HLA-C,CD…
GO:BP	interspecies interaction between organisms	GO:0044419	1.36428e-13	12.8651	933	177	42	17816	IFITM1,CCL5,MX1,IFIT1,HLA-B,PSMB9,IFI27,IFITM3,OAS1,TAP1,DDX58,RSAD2,OASL,CAV1,STAT1,DHX58,LAMP3,CD74,ISG15,SP100,AXL,SP110,IFITM2,PLSCR1,IRF7,ISG20,PARP10,TNF,C19ORF66,LGALS9,PML,PSMB8,ULBP2,BST2,TRIM21,ITGAV,EIF2AK2,NFKBIA,ZC3HAV1,AP1S2,STAT2,SMAD3
GO:BP	cellular response to organic substance	GO:0071310	4.34967e-13	12.3615	2720	177	72	17816	IFITM1,LTB,MX2,CXCL10,CCL5,MX1,OAS2,IFI6,IFIT1,HLA-B,VCAM1,IL23A,PSMB9,TNFRSF6B,IFI27,IFITM3,GBP4,CXCL11,IFIT3,CX3CL1,OAS1,DDX58,RSAD2,USP18,OASL,CSF2,ITGAM,CAV1,STAT1,CD74,PARP9,IL32,BIRC3,GBP1,ISG15,CCL20,IRF9,SP100,AXL,XAF1,HLA-F,IFITM2,IFIT2,PARP14,IRF7,WNT10A,ISG20,TNF,LGALS9,PML,TNFAIP3,NOS3,WNT4,PSMB8,CXCL1,IFI35,CUX2,IL7R,BST2,GJB3,PYCARD,HLA-C,SH2B3,TRIM21,EIF2AK2,TNFSF13B,IL1R2,ATP2B4,C…
GO:BP	cellular response to chemical stimulus	GO:0070887	6.45745e-13	12.1899	3292	181	81	17816	IFITM1,LTB,MX2,CXCL10,CCL5,MX1,OAS2,IFI6,IFIT1,HLA-B,VCAM1,IL23A,PSMB9,TNFRSF6B,IFI27,IFITM3,GBP4,CXCL11,IFIT3,CX3CL1,OAS1,DDX58,RSAD2,USP18,NCF2,OASL,CSF2,ITGAM,CAV1,STAT1,CD74,PARP9,IL32,BIRC3,GBP1,ISG15,CCL20,IRF9,SP100,AXL,ADAM8,CYP3A7,XAF1,HLA-F,IFITM2,ADIRF,IFIT2,PARP14,IRF7,WNT10A,ISG20,MGAT3,TNF,ETS1,LGALS9,PML,TNFAIP3,NOS3,WNT4,PSMB8,CXCL1,IFI35,CUX2,IL7R,BST2,GJB3,PYCARD,HLA-C,SH2B3,TRI…
GO:BP	response to interferon-alpha	GO:0035455	1.56137e-12	11.8065	21	159	10	17816	IFITM1,MX2,IFITM3,IFIT3,LAMP3,AXL,IFITM2,IFIT2,BST2,EIF2AK2
GO:BP	regulation of innate immune response	GO:0045088	1.95167e-12	11.7096	440	129	25	17816	CCL5,HLA-B,PSMB9,ICAM2,DDX58,RSAD2,USP18,ITGAM,DDX60,CAV1,STAT1,DHX58,PARP9,BIRC3,ADAM8,HLA-F,PLSCR1,PARP14,IRF7,RELB,LGALS9,ERAP1,TNFAIP3,PSMB8,ULBP2
GO:BP	response to chemical	GO:0042221	8.34408e-12	11.0786	4777	178	97	17816	IFITM1,CST1,LTB,MX2,CXCL10,CCL5,UBD,MX1,OAS2,IFI6,IFIT1,HLA-B,VCAM1,IL23A,PSMB9,TNFRSF6B,IFI27,IFITM3,GBP4,CST4,CXCL11,IFIT3,CX3CL1,OAS1,DDX58,RSAD2,USP18,NCF2,OASL,CSF2,ITGAM,CAV1,PLAU,STAT1,LAMP3,CD74,PARP9,IL32,NFKB2,BIRC3,GBP1,ISG15,CCL20,IRF9,SP100,AXL,TYMP,GJB4,ADAM8,CYP3A7,XAF1,HLA-F,IFITM2,ADIRF,PLSCR1,IFIT2,PARP14,IRF7,WNT10A,ISG20,RELB,MGAT3,KCNMB4,TNF,ETS1,C19ORF66,LGALS9,PML,TNFAIP3,N…
GO:BP	regulation of response to external stimulus	GO:0032101	9.95032e-12	11.0022	1098	178	43	17816	CXCL10,CCL5,IFIT1,HLA-B,IL23A,PSMB9,ICAM2,CX3CL1,DDX58,RSAD2,USP18,PHLDB2,ITGAM,DDX60,CAV1,PLAU,STAT1,DHX58,CD74,PARP9,BIRC3,ADAM8,HLA-F,PLSCR1,PARP14,IRF7,RELB,TNF,ETS1,LGALS9,ERAP1,TNFAIP3,NOS3,WNT4,PSMB8,ULBP2,PYCARD,SH2B3,IL1R2,NFKBIA,ZSWIM4,SMAD3,RAC2
GO:BP	regulation of immune response	GO:0050776	9.95032e-12	11.0022	1098	178	43	17816	IFITM1,CCL5,HLA-B,VCAM1,IL23A,PSMB9,ICAM2,DDX58,RSAD2,USP18,ITGAM,DDX60,CAV1,CFB,STAT1,DHX58,CD74,PARP9,BIRC3,GBP1,ADAM8,HLA-F,C4BPA,PLSCR1,PARP14,IRF7,RELB,TNF,LGALS9,ERAP1,TNFAIP3,PSMB8,ULBP2,CMTM3,CLEC2B,IL7R,BST2,PYCARD,HLA-C,TNFSF13B,NFKBIA,SMAD3,RAC2
GO:BP	cell surface receptor signaling pathway	GO:0007166	1.43294e-11	10.8438	3131	166	72	17816	IFITM1,LTB,MX2,CXCL10,CCL5,MX1,OAS2,IFI6,IFIT1,HLA-B,VCAM1,IL23A,PSMB9,ICAM2,TNFRSF6B,IFI27,IFITM3,CXCL11,IFIT3,CX3CL1,OAS1,RSAD2,USP18,NCF2,OASL,CSF2,ITGAM,CAV1,STAT1,CD74,PARP9,IL32,BIRC3,GBP1,ISG15,CCL20,IRF9,SP100,AXL,XAF1,HLA-F,IFITM2,PLSCR1,IFIT2,PARP14,IRF7,WNT10A,ISG20,RELB,TNF,CTHRC1,PML,TNFAIP3,BCL3,NOS3,WNT4,PSMB8,CXCL1,CMTM3,IFI35,CUX2,IL7R,BST2,PYCARD,HLA-C,SH2B3,TRIM21,ITGAV,TNFSF13…
GO:BP	regulation of cytokine production	GO:0001817	1.48803e-11	10.8274	707	163	33	17816	LTB,UBE2L6,HLA-B,IL23A,CX3CL1,DDX58,RSAD2,CSF2,DDX60,STAT1,DHX58,CD74,NFKB2,BIRC3,GBP1,ISG15,AXL,ADAM8,HLA-F,IRF7,RELB,TNF,LGALS9,PML,TNFAIP3,BCL3,BST2,PYCARD,CD83,TRIM21,ITGAV,EIF2AK2,IL1R2
GO:BP	regulation of defense response	GO:0031347	7.24014e-11	10.1403	783	129	30	17816	CCL5,IFIT1,HLA-B,IL23A,PSMB9,ICAM2,CX3CL1,DDX58,RSAD2,USP18,ITGAM,DDX60,CAV1,STAT1,DHX58,PARP9,BIRC3,ADAM8,HLA-F,PLSCR1,PARP14,IRF7,RELB,TNF,ETS1,LGALS9,ERAP1,TNFAIP3,PSMB8,ULBP2
GO:BP	positive regulation of immune system process	GO:0002684	1.12057e-10	9.95056	1177	178	43	17816	CXCL10,CCL5,HLA-B,VCAM1,IL23A,PSMB9,ICAM2,DDX58,RSAD2,ITGAM,DDX60,CAV1,CFB,STAT1,DHX58,ZBTB46,CD74,PARP9,BIRC3,GBP1,ISG15,CCL20,AXL,ADAM8,HLA-F,C4BPA,PLSCR1,IRF7,RELB,TNF,ETS1,LGALS9,TNFAIP3,PSMB8,ULBP2,CMTM3,IL7R,PYCARD,CD83,TNFSF13B,CORO1A,NFKBIA,RAC2
GO:BP	cytokine production	GO:0001816	2.30677e-10	9.637	779	163	33	17816	LTB,UBE2L6,HLA-B,IL23A,CX3CL1,DDX58,RSAD2,CSF2,DDX60,STAT1,DHX58,CD74,NFKB2,BIRC3,GBP1,ISG15,AXL,ADAM8,HLA-F,IRF7,RELB,TNF,LGALS9,PML,TNFAIP3,BCL3,BST2,PYCARD,CD83,TRIM21,ITGAV,EIF2AK2,IL1R2
GO:BP	positive regulation of response to external stimulus	GO:0032103	1.28303e-09	8.89176	640	129	26	17816	CXCL10,CCL5,IL23A,PSMB9,ICAM2,CX3CL1,DDX58,RSAD2,ITGAM,DDX60,CAV1,DHX58,CD74,PARP9,BIRC3,ADAM8,HLA-F,PLSCR1,IRF7,RELB,TNF,ETS1,LGALS9,TNFAIP3,PSMB8,ULBP2
GO:BP	positive regulation of defense response	GO:0031349	4.26596e-09	8.36998	512	129	23	17816	CCL5,IL23A,PSMB9,ICAM2,CX3CL1,DDX58,RSAD2,ITGAM,DDX60,CAV1,DHX58,PARP9,BIRC3,ADAM8,HLA-F,PLSCR1,IRF7,RELB,TNF,ETS1,TNFAIP3,PSMB8,ULBP2
GO:BP	regulation of response to cytokine stimulus	GO:0060759	1.54874e-08	7.81002	178	163	16	17816	CCL5,DDX58,USP18,CAV1,STAT1,CD74,PARP9,BIRC3,AXL,PARP14,IRF7,TNF,TNFAIP3,PYCARD,SH2B3,IL1R2
GO:BP	regulation of immune effector process	GO:0002697	2.64187e-08	7.57809	448	145	22	17816	IFIT1,HLA-B,IL23A,DDX58,RSAD2,ITGAM,DDX60,CFB,STAT1,DHX58,CD74,PARP9,BIRC3,HLA-F,C4BPA,TNF,LGALS9,TNFAIP3,ULBP2,IL7R,BST2,PYCARD
GO:BP	negative regulation of cytokine production	GO:0001818	2.9251e-08	7.53386	284	163	19	17816	UBE2L6,IL23A,CX3CL1,DDX58,DHX58,GBP1,ISG15,AXL,HLA-F,RELB,TNF,LGALS9,PML,TNFAIP3,BCL3,BST2,PYCARD,CD83,IL1R2
GO:BP	regulation of response to stress	GO:0080134	3.92398e-08	7.40627	1530	177	45	17816	CCL5,IFIT1,HLA-B,IL23A,PSMB9,ICAM2,CX3CL1,DDX58,RSAD2,USP18,PHLDB2,ITGAM,DDX60,CAV1,PLAU,STAT1,DHX58,CD74,PARP9,BIRC3,ADAM8,HLA-F,PLSCR1,PARP14,IRF7,RELB,TNF,ETS1,LGALS9,PML,ERAP1,TNFAIP3,NOS3,WNT4,PSMB8,ULBP2,PYCARD,SH2B3,ACOX2,EIF2AK2,IL1R2,ATP2B4,SH3RF2,NFKBIA,SMAD3
GO:BP	positive regulation of innate immune response	GO:0045089	5.48432e-08	7.26088	375	129	19	17816	CCL5,PSMB9,ICAM2,DDX58,RSAD2,ITGAM,DDX60,CAV1,DHX58,PARP9,BIRC3,ADAM8,HLA-F,PLSCR1,IRF7,RELB,TNFAIP3,PSMB8,ULBP2
GO:BP	regulation of response to stimulus	GO:0048583	6.43388e-08	7.19153	4466	180	86	17816	IFITM1,LTB,CXCL10,CCL5,UBD,IFI6,IFIT1,HLA-B,VCAM1,IL23A,PSMB9,ICAM2,CXCL11,CX3CL1,DDX58,RSAD2,USP18,PHLDB2,CSF2,ITGAM,DDX60,CAV1,CFB,PLAU,STAT1,DHX58,CD74,PARP9,IL32,BIRC3,GBP1,CCL20,SP100,OBSCN,AXL,TYMP,ADAM8,HLA-F,C4BPA,ADIRF,PLSCR1,PARP14,IRF7,WNT10A,CAVIN3,RELB,TNF,ETS1,LGALS9,CTHRC1,PML,ERAP1,TNFAIP3,ARHGAP31,BCL3,NOS3,WNT4,PSMB8,CXCL1,ARAP3,ULBP2,CMTM3,PHLDA3,CUX2,CLEC2B,IL7R,BST2,SNCG,PYCA…
GO:BP	regulation of cytokine-mediated signaling pathway	GO:0001959	7.26731e-08	7.13863	167	163	15	17816	CCL5,USP18,CAV1,STAT1,CD74,PARP9,BIRC3,AXL,PARP14,IRF7,TNF,TNFAIP3,PYCARD,SH2B3,IL1R2
GO:BP	positive regulation of multi-organism process	GO:0043902	7.32893e-08	7.13496	534	129	22	17816	CCL5,IFIT1,PSMB9,ICAM2,DDX58,RSAD2,ITGAM,DDX60,CAV1,DHX58,CD74,PARP9,BIRC3,ADAM8,HLA-F,PLSCR1,IRF7,RELB,LGALS9,TNFAIP3,PSMB8,ULBP2
GO:BP	positive regulation of immune response	GO:0050778	8.71557e-08	7.0597	893	130	28	17816	CCL5,HLA-B,IL23A,PSMB9,ICAM2,DDX58,RSAD2,ITGAM,DDX60,CAV1,CFB,DHX58,CD74,PARP9,BIRC3,GBP1,ADAM8,HLA-F,C4BPA,PLSCR1,IRF7,RELB,TNF,LGALS9,TNFAIP3,PSMB8,ULBP2,CMTM3
GO:BP	cell activation	GO:0001775	1.16371e-07	6.93416	1450	178	43	17816	CXCL10,CCL5,UBD,HLA-B,VCAM1,IL23A,CX3CL1,RSAD2,CSF2,ITGAM,IKZF3,CAV1,PLAU,CD74,NFKB2,AXL,ADAM8,HLA-F,PLSCR1,RELB,TNF,LGALS9,CALML5,CKAP4,TNFAIP3,BCL3,NOS3,WNT4,CXCL1,ULBP2,IL7R,BST2,PYCARD,HLA-C,CD83,SH2B3,ITGAV,TNFSF13B,CORO1A,PLAC8,SERPINA1,SMAD3,RAC2
GO:BP	positive regulation of response to biotic stimulus	GO:0002833	1.22658e-07	6.9113	393	129	19	17816	CCL5,PSMB9,ICAM2,DDX58,RSAD2,ITGAM,DDX60,CAV1,DHX58,PARP9,BIRC3,ADAM8,HLA-F,PLSCR1,IRF7,RELB,TNFAIP3,PSMB8,ULBP2
GO:BP	regulation of defense response to virus	GO:0050688	1.83872e-07	6.73548	71	60	8	17816	IFIT1,IL23A,DDX58,DDX60,STAT1,DHX58,PARP9,BIRC3
GO:BP	leukocyte activation	GO:0045321	6.75531e-07	6.17035	1292	178	39	17816	CCL5,UBD,HLA-B,VCAM1,IL23A,CX3CL1,RSAD2,CSF2,ITGAM,IKZF3,CAV1,PLAU,CD74,AXL,ADAM8,HLA-F,PLSCR1,RELB,TNF,LGALS9,CALML5,CKAP4,TNFAIP3,BCL3,WNT4,CXCL1,ULBP2,IL7R,BST2,PYCARD,HLA-C,CD83,ITGAV,TNFSF13B,CORO1A,PLAC8,SERPINA1,SMAD3,RAC2
GO:BP	response to stimulus	GO:0050896	6.90962e-07	6.16055	9313	182	136	17816	IFI44L,IFITM1,CST1,LTB,MX2,CXCL10,CCL5,UBE2L6,UBD,MX1,OAS2,IFI6,IFIT1,HLA-B,VCAM1,IL23A,PSMB9,ICAM2,TNFRSF6B,IFI27,PI3,IFITM3,GBP4,IFI44,CST4,CXCL11,IFIT3,CX3CL1,OAS1,TAP1,DDX58,RSAD2,USP18,NCF2,PHLDB2,OASL,CSF2,ITGAM,DDX60,IKZF3,CAV1,CFB,PLAU,STAT1,DHX58,LAMP3,CD74,PARP9,IL32,NFKB2,BIRC3,GBP1,ISG15,CCL20,IRF9,TRIM29,SP100,OBSCN,AXL,TYMP,GJB4,ADAM8,CYP3A7,XAF1,HLA-F,C4BPA,IFITM2,ADIRF,PLSCR1,IFIT…
GO:BP	positive regulation of cytokine production	GO:0001819	1.45617e-06	5.83679	455	159	21	17816	LTB,IL23A,CX3CL1,DDX58,RSAD2,CSF2,DDX60,STAT1,DHX58,CD74,NFKB2,BIRC3,ADAM8,HLA-F,IRF7,TNF,LGALS9,BCL3,PYCARD,CD83,EIF2AK2
GO:BP	response to bacterium	GO:0009617	1.52733e-06	5.81607	705	126	23	17816	CXCL10,CCL5,OAS2,VCAM1,IL23A,IFI44,CXCL11,CX3CL1,CSF2,IKZF3,CAV1,DHX58,NFKB2,ISG15,CCL20,AXL,TNF,LGALS9,ERAP1,TNFAIP3,BCL3,NOS3,CXCL1
GO:BP	response to tumor necrosis factor	GO:0034612	3.08841e-06	5.51027	314	172	18	17816	LTB,CCL5,UBD,VCAM1,PSMB9,TNFRSF6B,CX3CL1,STAT1,BIRC3,GBP1,CCL20,TNF,TNFAIP3,PSMB8,PYCARD,TNFSF13B,CXCL16,NFKBIA
GO:BP	response to interferon-beta	GO:0035456	4.29862e-06	5.36667	29	140	7	17816	IFITM1,IFITM3,STAT1,XAF1,IFITM2,PLSCR1,BST2
GO:BP	regulation of molecular function	GO:0065009	4.53401e-06	5.34352	3259	178	66	17816	CST1,LTB,CXCL10,CCL5,OAS2,IFI6,IFIT1,IL23A,PSMB9,PI3,CST4,CXCL11,CX3CL1,OAS1,DDX58,NCF2,OASL,CSF2,ITGAM,CAV1,PLAU,LAMP3,CD74,PARP9,IL32,NFKB2,BIRC3,CCL20,SP100,TYMP,ADAM8,PPP1R14D,PLSCR1,IFIT2,WNT10A,PARP10,TNF,LGALS9,CTHRC1,PML,RASGRP3,TNFAIP3,ARHGAP31,BCL3,NOS3,WNT4,PSMB8,CXCL1,ARAP3,CMTM3,BST2,PYCARD,WFDC2,FGD6,SH2B3,TRIM21,EIF2AK2,TNFSF13B,CXCL16,LY6E,ATP2B4,SERPINA1,SH3RF2,NFKBIA,SMAD3,RAC2
GO:BP	positive regulation of cell-cell adhesion	GO:0022409	4.56716e-06	5.34035	256	166	16	17816	CCL5,VCAM1,IL23A,CX3CL1,CAV1,CD74,ADAM8,TNF,ETS1,LGALS9,IL7R,PYCARD,PODXL,CD83,TNFSF13B,CORO1A
GO:BP	immune system development	GO:0002520	6.02177e-06	5.22028	991	177	32	17816	LTB,UBD,HLA-B,VCAM1,IL23A,PSMB9,RSAD2,CSF2,IKZF3,STAT1,ZBTB46,CD74,NFKB2,ISG15,AXL,ADAM8,IRF7,RELB,TNF,ETS1,LGALS9,PML,TNFAIP3,BCL3,WNT4,PSMB8,IL7R,CD83,SH2B3,EIF2AK2,NFKBIA,SMAD3
GO:BP	hematopoietic or lymphoid organ development	GO:0048534	8.86309e-06	5.05241	943	159	29	17816	LTB,UBD,HLA-B,VCAM1,IL23A,PSMB9,RSAD2,CSF2,IKZF3,STAT1,ZBTB46,CD74,NFKB2,ISG15,AXL,ADAM8,IRF7,RELB,TNF,ETS1,LGALS9,PML,BCL3,WNT4,PSMB8,IL7R,CD83,SH2B3,EIF2AK2
GO:BP	signal transduction	GO:0007165	9.98145e-06	5.00081	6194	181	101	17816	IFITM1,LTB,MX2,CXCL10,CCL5,UBD,MX1,OAS2,IFI6,IFIT1,HLA-B,VCAM1,IL23A,PSMB9,ICAM2,TNFRSF6B,IFI27,IFITM3,CXCL11,IFIT3,CX3CL1,OAS1,DDX58,RSAD2,USP18,NCF2,OASL,CSF2,ITGAM,DDX60,CAV1,PLAU,STAT1,DHX58,CD74,PARP9,IL32,NFKB2,BIRC3,GBP1,ISG15,CCL20,IRF9,SP100,OBSCN,AXL,TYMP,ADAM8,XAF1,HLA-F,IFITM2,PLSCR1,IFIT2,PARP14,IRF7,WNT10A,CAVIN3,ISG20,RELB,TNF,LGALS9,CTHRC1,PML,CALML5,RASGRP3,TNFAIP3,ARHGAP31,BCL3,…
GO:BP	dendritic cell differentiation	GO:0097028	1.41953e-05	4.84786	43	109	7	17816	UBD,HLA-B,CSF2,ZBTB46,AXL,RELB,LGALS9
GO:BP	receptor signaling pathway via STAT	GO:0097696	2.78262e-05	4.55555	166	180	13	17816	CCL5,IL23A,CSF2,CAV1,STAT1,PARP9,PARP14,TNF,BCL3,IL7R,SH2B3,STAT2,STAP2
GO:BP	regulation of type I interferon production	GO:0032479	2.7851e-05	4.55516	126	156	11	17816	UBE2L6,DDX58,STAT1,DHX58,NFKB2,ISG15,IRF7,RELB,TNFAIP3,PYCARD,TRIM21
GO:BP	type I interferon production	GO:0032606	3.02645e-05	4.51907	127	156	11	17816	UBE2L6,DDX58,STAT1,DHX58,NFKB2,ISG15,IRF7,RELB,TNFAIP3,PYCARD,TRIM21
GO:BP	cell communication	GO:0007154	3.24143e-05	4.48926	6689	181	105	17816	IFITM1,LTB,MX2,CXCL10,CCL5,UBD,MX1,OAS2,IFI6,IFIT1,HLA-B,VCAM1,IL23A,PSMB9,ICAM2,TNFRSF6B,IFI27,IFITM3,CXCL11,IFIT3,CX3CL1,OAS1,DDX58,RSAD2,USP18,NCF2,OASL,CSF2,ITGAM,DDX60,CAV1,PLAU,STAT1,DHX58,CD74,PARP9,IL32,NFKB2,BIRC3,GBP1,ISG15,CCL20,IRF9,SP100,OBSCN,AXL,TYMP,GJB4,ADAM8,XAF1,HLA-F,IFITM2,PLSCR1,IFIT2,PARP14,IRF7,WNT10A,CAVIN3,ISG20,RELB,KCNMB4,TNF,LGALS9,CTHRC1,PML,CALML5,RASGRP3,TNFAIP3,AR…
GO:BP	positive regulation of leukocyte cell-cell adhesion	GO:1903039	3.60387e-05	4.44323	219	166	14	17816	CCL5,VCAM1,IL23A,CAV1,CD74,ADAM8,TNF,ETS1,LGALS9,IL7R,PYCARD,CD83,TNFSF13B,CORO1A
GO:BP	positive regulation of cell adhesion	GO:0045785	4.20975e-05	4.37574	403	177	19	17816	CCL5,VCAM1,IL23A,CX3CL1,CAV1,CD74,ADAM8,TNF,ETS1,LGALS9,WNT4,IL7R,PYCARD,PODXL,CD83,ITGAV,TNFSF13B,CORO1A,SMAD3
GO:BP	regulation of locomotion	GO:0040012	4.34334e-05	4.36218	1070	178	32	17816	IFITM1,CXCL10,CCL5,IL23A,CX3CL1,DDX58,PHLDB2,CAV1,PLAU,CD74,CCL20,SP100,ADAM8,LAMC2,MGAT3,TNF,ETS1,LGALS9,PML,NOS3,WNT4,BST2,PYCARD,PODXL,TRIM21,ITGAV,CXCL16,CORO1A,SH3RF2,ZSWIM4,SMAD3,RAC2
GO:BP	regulation of cell adhesion	GO:0030155	4.75844e-05	4.32254	689	178	25	17816	CCL5,VCAM1,IL23A,CX3CL1,PHLDB2,CAV1,PLAU,CD74,GBP1,ADAM8,TNF,ETS1,LGALS9,PML,WNT4,IL7R,PYCARD,PODXL,CD83,SH2B3,ITGAV,TNFSF13B,CORO1A,SMAD3,RAC2
GO:BP	cellular response to tumor necrosis factor	GO:0071356	4.95397e-05	4.30505	292	172	16	17816	LTB,CCL5,VCAM1,PSMB9,TNFRSF6B,CX3CL1,STAT1,BIRC3,GBP1,CCL20,TNF,TNFAIP3,PSMB8,PYCARD,TNFSF13B,NFKBIA
GO:BP	neutrophil migration	GO:1990266	5.70648e-05	4.24363	117	74	8	17816	CXCL10,CCL5,IL23A,CXCL11,CX3CL1,CD74,CCL20,ADAM8
GO:BP	hemopoiesis	GO:0030097	5.74905e-05	4.2404	902	159	27	17816	UBD,HLA-B,VCAM1,IL23A,PSMB9,RSAD2,CSF2,IKZF3,STAT1,ZBTB46,CD74,ISG15,AXL,ADAM8,IRF7,RELB,TNF,ETS1,LGALS9,PML,BCL3,WNT4,PSMB8,IL7R,CD83,SH2B3,EIF2AK2
GO:BP	signaling	GO:0023052	5.92336e-05	4.22743	6662	181	104	17816	IFITM1,LTB,MX2,CXCL10,CCL5,UBD,MX1,OAS2,IFI6,IFIT1,HLA-B,VCAM1,IL23A,PSMB9,ICAM2,TNFRSF6B,IFI27,IFITM3,CXCL11,IFIT3,CX3CL1,OAS1,DDX58,RSAD2,USP18,NCF2,OASL,CSF2,ITGAM,DDX60,CAV1,PLAU,STAT1,DHX58,CD74,PARP9,IL32,NFKB2,BIRC3,GBP1,ISG15,CCL20,IRF9,SP100,OBSCN,AXL,TYMP,GJB4,ADAM8,XAF1,HLA-F,IFITM2,PLSCR1,IFIT2,PARP14,IRF7,WNT10A,CAVIN3,ISG20,RELB,KCNMB4,TNF,LGALS9,CTHRC1,PML,CALML5,RASGRP3,TNFAIP3,AR…
GO:BP	regulation of signal transduction	GO:0009966	6.71144e-05	4.17318	3358	180	65	17816	LTB,CXCL10,CCL5,UBD,IFI6,IL23A,PSMB9,CXCL11,CX3CL1,RSAD2,USP18,CSF2,DDX60,CAV1,PLAU,STAT1,DHX58,CD74,PARP9,IL32,BIRC3,GBP1,CCL20,SP100,OBSCN,AXL,TYMP,ADAM8,PLSCR1,PARP14,IRF7,WNT10A,CAVIN3,TNF,LGALS9,CTHRC1,PML,TNFAIP3,ARHGAP31,BCL3,NOS3,WNT4,PSMB8,CXCL1,ARAP3,CMTM3,PHLDA3,CUX2,IL7R,BST2,PYCARD,FGD6,SH2B3,ITGAV,EIF2AK2,TNFSF13B,CXCL16,LY6E,IL1R2,ATP2B4,SH3RF2,NFKBIA,SMAD3,RAC2,STAP2
GO:BP	positive regulation of immune effector process	GO:0002699	7.00031e-05	4.15488	207	129	12	17816	HLA-B,IL23A,DDX58,RSAD2,ITGAM,DDX60,DHX58,CD74,HLA-F,TNF,LGALS9,ULBP2
GO:BP	negative regulation of biological process	GO:0048519	7.0219e-05	4.15355	5519	173	88	17816	IFITM1,CST1,CXCL10,CCL5,UBE2L6,MX1,IFI6,IFIT1,HLA-B,IL23A,PSMB9,TNFRSF6B,IFI27,PI3,IFITM3,CST4,CXCL11,IFIT3,CX3CL1,OAS1,DDX58,RSAD2,PHLDB2,OASL,CSF2,ITGAM,CAV1,PLAU,STAT1,DHX58,LAMP3,ZBTB46,CD74,PARP9,BIRC3,GBP1,ISG15,TRIM29,SP100,AXL,ADAM8,PPP1R14D,HELZ2,HLA-F,C4BPA,IFITM2,PLSCR1,PARP14,IRF7,CAVIN3,ISG20,RELB,MGAT3,PARP10,TNF,ETS1,C19ORF66,EMP3,LGALS9,CTHRC1,PML,TNFAIP3,BCL3,NOS3,WNT4,PSMB8,CXCL…
GO:BP	antigen processing and presentation of peptide antigen	GO:0048002	7.26028e-05	4.13905	185	175	13	17816	HLA-B,PSMB9,TAP1,NCF2,CD74,CTSE,HLA-F,ERAP1,PSMB8,PYCARD,HLA-C,ITGAV,AP1S2
GO:BP	regulation of cell-cell adhesion	GO:0022407	7.2987e-05	4.13675	399	166	18	17816	CCL5,VCAM1,IL23A,CX3CL1,CAV1,CD74,ADAM8,TNF,ETS1,LGALS9,WNT4,IL7R,PYCARD,PODXL,CD83,SH2B3,TNFSF13B,CORO1A
GO:BP	regulation of hemopoiesis	GO:1903706	7.79211e-05	4.10834	478	172	20	17816	HLA-B,IL23A,PSMB9,CSF2,IKZF3,STAT1,ZBTB46,CD74,ISG15,AXL,ADAM8,IRF7,TNF,ETS1,LGALS9,PSMB8,IL7R,CD83,EIF2AK2,NFKBIA
GO:BP	cellular response to virus	GO:0098586	8.41697e-05	4.07484	55	109	7	17816	IFI6,DDX58,DDX60,DHX58,BIRC3,IRF7,LGALS9
GO:BP	antigen processing and presentation	GO:0019882	8.85448e-05	4.05284	223	175	14	17816	HLA-B,PSMB9,TAP1,NCF2,CD74,CTSE,HLA-F,RELB,ERAP1,PSMB8,PYCARD,HLA-C,ITGAV,AP1S2
GO:BP	regulation of leukocyte mediated immunity	GO:0002703	9.04293e-05	4.04369	195	140	12	17816	HLA-B,IL23A,DDX58,RSAD2,ITGAM,HLA-F,C4BPA,TNF,LGALS9,ULBP2,IL7R,BST2
GO:BP	regulation of cell migration	GO:0030334	0.00010334	3.98573	936	178	29	17816	IFITM1,CXCL10,CCL5,IL23A,CX3CL1,DDX58,PHLDB2,CAV1,PLAU,CD74,CCL20,SP100,ADAM8,LAMC2,MGAT3,TNF,ETS1,LGALS9,NOS3,WNT4,BST2,PYCARD,PODXL,ITGAV,CXCL16,CORO1A,SH3RF2,SMAD3,RAC2
GO:BP	positive regulation of hemopoiesis	GO:1903708	0.000109023	3.96248	185	150	12	17816	IL23A,STAT1,ZBTB46,CD74,ISG15,AXL,ADAM8,TNF,ETS1,LGALS9,IL7R,CD83
GO:BP	negative regulation of type I interferon production	GO:0032480	0.000121847	3.91418	44	145	7	17816	UBE2L6,DDX58,DHX58,ISG15,RELB,TNFAIP3,PYCARD
GO:BP	regulation of cell activation	GO:0050865	0.00014175	3.84848	625	178	23	17816	CCL5,VCAM1,IL23A,CX3CL1,ITGAM,IKZF3,CAV1,CD74,AXL,ADAM8,HLA-F,PLSCR1,TNF,LGALS9,TNFAIP3,NOS3,IL7R,PYCARD,CD83,SH2B3,TNFSF13B,CORO1A,RAC2
GO:BP	positive regulation of cell migration	GO:0030335	0.000150832	3.82151	528	178	21	17816	CXCL10,CCL5,IL23A,CAV1,PLAU,CD74,CCL20,ADAM8,LAMC2,TNF,ETS1,LGALS9,NOS3,PYCARD,PODXL,ITGAV,CXCL16,CORO1A,SH3RF2,SMAD3,RAC2
GO:BP	antigen processing and presentation of endogenous antigen	GO:0019883	0.000164517	3.78379	18	115	5	17816	HLA-B,TAP1,CD74,HLA-F,ERAP1
GO:BP	receptor signaling pathway via JAK-STAT	GO:0007259	0.000164735	3.78321	160	180	12	17816	CCL5,IL23A,CSF2,CAV1,STAT1,PARP9,PARP14,TNF,BCL3,SH2B3,STAT2,STAP2
GO:BP	leukocyte differentiation	GO:0002521	0.000169606	3.77056	522	150	19	17816	UBD,HLA-B,VCAM1,IL23A,RSAD2,CSF2,IKZF3,ZBTB46,CD74,AXL,ADAM8,IRF7,RELB,TNF,LGALS9,BCL3,WNT4,IL7R,CD83
GO:BP	neutrophil chemotaxis	GO:0030593	0.000178073	3.7494	104	64	7	17816	CXCL10,CCL5,IL23A,CXCL11,CX3CL1,CD74,CCL20
GO:BP	cell migration	GO:0016477	0.000182584	3.73854	1571	179	39	17816	IFITM1,CXCL10,CCL5,VCAM1,IL23A,CXCL11,CX3CL1,DDX58,PHLDB2,ITGAM,CAV1,PLAU,CD74,PARP9,CCL20,SP100,AXL,ADAM8,LAMC2,MGAT3,TNF,ETS1,LGALS9,CTHRC1,PML,TNFAIP3,NOS3,WNT4,CXCL1,BST2,PYCARD,PODXL,ITGAV,CXCL16,CORO1A,SH3RF2,SMAD3,RAC2,ANXA6
GO:BP	regulation of hydrolase activity	GO:0051336	0.000195783	3.70822	1272	177	34	17816	CST1,CCL5,OAS2,IFI6,IFIT1,PSMB9,PI3,CST4,CX3CL1,OAS1,OASL,CAV1,LAMP3,BIRC3,CCL20,PPP1R14D,PLSCR1,TNF,LGALS9,PML,RASGRP3,ARHGAP31,NOS3,WNT4,PSMB8,ARAP3,BST2,PYCARD,WFDC2,FGD6,EIF2AK2,SERPINA1,SH3RF2,SMAD3
GO:BP	granulocyte migration	GO:0097530	0.000231574	3.63531	140	74	8	17816	CXCL10,CCL5,IL23A,CXCL11,CX3CL1,CD74,CCL20,ADAM8
GO:BP	regulation of tyrosine phosphorylation of STAT protein	GO:0042509	0.00027923	3.55404	82	180	9	17816	CCL5,IL23A,CSF2,CAV1,PARP9,PARP14,TNF,SH2B3,STAP2
GO:BP	regulation of extrinsic apoptotic signaling pathway	GO:2001236	0.000290093	3.53746	157	157	11	17816	IFI6,CX3CL1,CSF2,CAV1,SP100,TNF,PML,TNFAIP3,NOS3,PYCARD,ITGAV
GO:BP	myeloid leukocyte activation	GO:0002274	0.000294496	3.53092	651	178	23	17816	CCL5,UBD,HLA-B,CX3CL1,CSF2,ITGAM,PLAU,CD74,ADAM8,PLSCR1,RELB,TNF,LGALS9,CALML5,CKAP4,CXCL1,BST2,PYCARD,HLA-C,ITGAV,PLAC8,SERPINA1,RAC2
GO:BP	positive regulation of cell motility	GO:2000147	0.00029904	3.52427	550	178	21	17816	CXCL10,CCL5,IL23A,CAV1,PLAU,CD74,CCL20,ADAM8,LAMC2,TNF,ETS1,LGALS9,NOS3,PYCARD,PODXL,ITGAV,CXCL16,CORO1A,SH3RF2,SMAD3,RAC2
GO:BP	antigen processing and presentation of peptide antigen via MHC class I	GO:0002474	0.000313489	3.50378	95	157	9	17816	HLA-B,PSMB9,TAP1,NCF2,HLA-F,ERAP1,PSMB8,HLA-C,ITGAV
GO:BP	leukocyte mediated immunity	GO:0002443	0.000336266	3.47332	874	178	27	17816	HLA-B,IL23A,DDX58,RSAD2,ITGAM,PLAU,CD74,ADAM8,HLA-F,C4BPA,IRF7,TNF,LGALS9,CALML5,CKAP4,BCL3,CXCL1,ULBP2,IL7R,BST2,PYCARD,HLA-C,ITGAV,CORO1A,PLAC8,SERPINA1,RAC2
GO:BP	innate immune response-activating signal transduction	GO:0002758	0.000341129	3.46708	297	125	13	17816	PSMB9,ICAM2,DDX58,RSAD2,ITGAM,DDX60,CAV1,DHX58,BIRC3,IRF7,RELB,TNFAIP3,PSMB8
GO:BP	tyrosine phosphorylation of STAT protein	GO:0007260	0.000344754	3.46249	84	180	9	17816	CCL5,IL23A,CSF2,CAV1,PARP9,PARP14,TNF,SH2B3,STAP2
GO:BP	regulation of adaptive immune response	GO:0002819	0.000351661	3.45388	157	160	11	17816	HLA-B,IL23A,RSAD2,HLA-F,C4BPA,IRF7,TNF,TNFAIP3,IL7R,PYCARD,TNFSF13B
GO:BP	locomotion	GO:0040011	0.000377485	3.4231	1955	179	44	17816	IFITM1,CXCL10,CCL5,VCAM1,IL23A,CXCL11,CX3CL1,DDX58,PHLDB2,ITGAM,CAV1,PLAU,CD74,PARP9,CCL20,SP100,AXL,TYMP,ADAM8,LAMC2,MGAT3,TNF,ETS1,LGALS9,CTHRC1,PML,TNFAIP3,NOS3,WNT4,CXCL1,CMTM3,BST2,PYCARD,PODXL,TRIM21,ITGAV,CXCL16,ATP2B4,CORO1A,SH3RF2,ZSWIM4,SMAD3,RAC2,ANXA6
GO:BP	regulation of cell motility	GO:2000145	0.000395347	3.40302	997	178	29	17816	IFITM1,CXCL10,CCL5,IL23A,CX3CL1,DDX58,PHLDB2,CAV1,PLAU,CD74,CCL20,SP100,ADAM8,LAMC2,MGAT3,TNF,ETS1,LGALS9,NOS3,WNT4,BST2,PYCARD,PODXL,ITGAV,CXCL16,CORO1A,SH3RF2,SMAD3,RAC2
GO:BP	regulation of viral entry into host cell	GO:0046596	0.000408525	3.38878	30	156	6	17816	IFITM1,IFITM3,CD74,IFITM2,LGALS9,TRIM21
GO:BP	lymphocyte chemotaxis	GO:0048247	0.000427213	3.36936	62	74	6	17816	CXCL10,CCL5,CXCL11,CX3CL1,CCL20,ADAM8
GO:BP	negative regulation of immune response	GO:0050777	0.000463674	3.33379	146	140	10	17816	HLA-B,DHX58,HLA-F,C4BPA,PARP14,TNF,LGALS9,TNFAIP3,IL7R,BST2
GO:BP	positive regulation of cellular component movement	GO:0051272	0.000481154	3.31772	566	178	21	17816	CXCL10,CCL5,IL23A,CAV1,PLAU,CD74,CCL20,ADAM8,LAMC2,TNF,ETS1,LGALS9,NOS3,PYCARD,PODXL,ITGAV,CXCL16,CORO1A,SH3RF2,SMAD3,RAC2
GO:BP	interaction with host	GO:0051701	0.000508112	3.29404	216	177	13	17816	IFITM1,IFIT1,IFITM3,CAV1,CD74,AXL,IFITM2,LGALS9,PML,TRIM21,ITGAV,EIF2AK2,SMAD3
GO:BP	regulation of receptor signaling pathway via STAT	GO:1904892	0.000516448	3.28697	145	180	11	17816	CCL5,IL23A,CSF2,CAV1,PARP9,PARP14,TNF,BCL3,IL7R,SH2B3,STAP2
GO:BP	cytoplasmic pattern recognition receptor signaling pathway in response to virus	GO:0039528	0.000540881	3.2669	27	94	5	17816	DDX58,DDX60,DHX58,BIRC3,IRF7
GO:BP	antigen processing and presentation of exogenous peptide antigen via MHC class I, TAP-dependent	GO:0002479	0.00056003	3.25179	74	157	8	17816	HLA-B,PSMB9,TAP1,NCF2,HLA-F,PSMB8,HLA-C,ITGAV
GO:BP	granulocyte chemotaxis	GO:0071621	0.00056447	3.24836	123	64	7	17816	CXCL10,CCL5,IL23A,CXCL11,CX3CL1,CD74,CCL20
GO:BP	regulation of apoptotic process	GO:0042981	0.000575414	3.24002	1594	177	38	17816	CXCL10,CCL5,UBD,IFI6,TNFRSF6B,IFIT3,CX3CL1,CSF2,ITGAM,IKZF3,CAV1,STAT1,LAMP3,CD74,BIRC3,SP100,OBSCN,AXL,ADAM8,IFIT2,IRF7,TNF,LGALS9,PML,TNFAIP3,BCL3,NOS3,WNT4,PHLDA3,IL7R,PYCARD,ITGAV,EIF2AK2,CORO1A,PLAC8,SH3RF2,NFKBIA,SMAD3
GO:BP	positive regulation of response to stimulus	GO:0048584	0.000614363	3.21157	2479	180	51	17816	CXCL10,CCL5,UBD,HLA-B,IL23A,PSMB9,ICAM2,CX3CL1,DDX58,RSAD2,CSF2,ITGAM,DDX60,CAV1,CFB,DHX58,CD74,PARP9,BIRC3,GBP1,CCL20,AXL,ADAM8,HLA-F,C4BPA,PLSCR1,PARP14,IRF7,CAVIN3,RELB,TNF,ETS1,LGALS9,PML,TNFAIP3,PSMB8,ULBP2,CMTM3,CUX2,IL7R,BST2,PYCARD,SH2B3,ACOX2,EIF2AK2,TNFSF13B,SH3RF2,NFKBIA,SMAD3,RAC2,STAP2
GO:BP	regulation of cell communication	GO:0010646	0.000621537	3.20653	3718	180	67	17816	LTB,CXCL10,CCL5,UBD,IFI6,IL23A,PSMB9,CXCL11,CX3CL1,RSAD2,USP18,CSF2,DDX60,CAV1,PLAU,STAT1,DHX58,CD74,PARP9,IL32,BIRC3,GBP1,CCL20,SP100,OBSCN,AXL,TYMP,ADAM8,PLSCR1,PARP14,IRF7,WNT10A,CAVIN3,KCNMB4,TNF,LGALS9,CTHRC1,PML,TNFAIP3,ARHGAP31,BCL3,NOS3,WNT4,PSMB8,CXCL1,ARAP3,CMTM3,PHLDA3,CUX2,IL7R,BST2,SNCG,PYCARD,FGD6,SH2B3,ITGAV,EIF2AK2,TNFSF13B,CXCL16,LY6E,IL1R2,ATP2B4,SH3RF2,NFKBIA,SMAD3,RAC2,STAP2
GO:BP	activation of innate immune response	GO:0002218	0.000642814	3.19191	317	145	14	17816	PSMB9,ICAM2,DDX58,RSAD2,ITGAM,DDX60,CAV1,DHX58,BIRC3,IRF7,RELB,TNFAIP3,PSMB8,PYCARD
GO:BP	regulation of cellular component movement	GO:0051270	0.000647203	3.18896	1081	178	30	17816	IFITM1,CXCL10,CCL5,IL23A,CX3CL1,DDX58,PHLDB2,CAV1,PLAU,CD74,CCL20,SP100,ADAM8,LAMC2,MGAT3,TNF,ETS1,LGALS9,NOS3,WNT4,BST2,PYCARD,PODXL,ITGAV,CXCL16,CORO1A,SH3RF2,ZSWIM4,SMAD3,RAC2
GO:BP	inflammatory response	GO:0006954	0.000663791	3.17797	740	177	24	17816	CXCL10,CCL5,VCAM1,IL23A,CXCL11,CX3CL1,USP18,ITGAM,BIRC3,CCL20,AXL,ADAM8,PLSCR1,RELB,TNF,ETS1,LGALS9,TNFAIP3,CXCL1,PYCARD,IL1R2,SERPINA1,NFKBIA,SMAD3
GO:BP	leukocyte chemotaxis	GO:0030595	0.000669607	3.17418	220	178	13	17816	CXCL10,CCL5,IL23A,CXCL11,CX3CL1,CD74,CCL20,ADAM8,LGALS9,CXCL1,CXCL16,CORO1A,RAC2
GO:BP	regulation of multicellular organismal process	GO:0051239	0.000708531	3.14964	3272	179	61	17816	IFITM1,LTB,CXCL10,UBE2L6,OAS2,HLA-B,IL23A,PSMB9,CX3CL1,DDX58,RSAD2,PHLDB2,CSF2,DDX60,IKZF3,CAV1,PLAU,STAT1,DHX58,ZBTB46,CD74,NFKB2,BIRC3,GBP1,ISG15,SP100,AXL,TYMP,ADAM8,HLA-F,IRF7,WNT10A,RELB,KCNMB4,TNF,ETS1,LGALS9,CTHRC1,PML,ERAP1,TNFAIP3,BCL3,NOS3,WNT4,PSMB8,CUX2,IL7R,BST2,PYCARD,CD83,SH2B3,TRIM21,ITGAV,EIF2AK2,IL1R2,ATP2B4,PLAC8,NFKBIA,ZSWIM4,SMAD3,ANXA6
GO:BP	positive regulation of locomotion	GO:0040017	0.000719091	3.14322	580	178	21	17816	CXCL10,CCL5,IL23A,CAV1,PLAU,CD74,CCL20,ADAM8,LAMC2,TNF,ETS1,LGALS9,NOS3,PYCARD,PODXL,ITGAV,CXCL16,CORO1A,SH3RF2,SMAD3,RAC2
GO:BP	lymphocyte activation	GO:0046649	0.000755923	3.12152	741	178	24	17816	CCL5,VCAM1,IL23A,RSAD2,IKZF3,CAV1,CD74,AXL,ADAM8,HLA-F,RELB,LGALS9,TNFAIP3,BCL3,WNT4,ULBP2,IL7R,BST2,PYCARD,CD83,TNFSF13B,CORO1A,SMAD3,RAC2
GO:BP	regulation of cell death	GO:0010941	0.00075958	3.11943	1748	177	40	17816	CXCL10,CCL5,UBD,IFI6,TNFRSF6B,IFIT3,CX3CL1,CSF2,ITGAM,IKZF3,CAV1,STAT1,LAMP3,CD74,BIRC3,SP100,OBSCN,AXL,ADAM8,HLA-F,IFIT2,IRF7,TNF,LGALS9,PML,TNFAIP3,BCL3,NOS3,WNT4,PHLDA3,IL7R,PYCARD,ITGAV,ACOX2,EIF2AK2,CORO1A,PLAC8,SH3RF2,NFKBIA,SMAD3
GO:BP	regulation of leukocyte activation	GO:0002694	0.000760773	3.11874	582	178	21	17816	CCL5,VCAM1,IL23A,CX3CL1,ITGAM,IKZF3,CAV1,CD74,AXL,ADAM8,HLA-F,PLSCR1,TNF,LGALS9,TNFAIP3,IL7R,PYCARD,CD83,TNFSF13B,CORO1A,RAC2
GO:BP	cell motility	GO:0048870	0.000769303	3.1139	1728	179	40	17816	IFITM1,CXCL10,CCL5,VCAM1,IL23A,CXCL11,CX3CL1,DDX58,PHLDB2,ITGAM,CAV1,PLAU,CD74,PARP9,CCL20,SP100,AXL,ADAM8,LAMC2,MGAT3,TNF,ETS1,LGALS9,CTHRC1,PML,TNFAIP3,NOS3,WNT4,CXCL1,BST2,PYCARD,PODXL,ITGAV,CXCL16,ATP2B4,CORO1A,SH3RF2,SMAD3,RAC2,ANXA6
GO:BP	localization of cell	GO:0051674	0.000769303	3.1139	1728	179	40	17816	IFITM1,CXCL10,CCL5,VCAM1,IL23A,CXCL11,CX3CL1,DDX58,PHLDB2,ITGAM,CAV1,PLAU,CD74,PARP9,CCL20,SP100,AXL,ADAM8,LAMC2,MGAT3,TNF,ETS1,LGALS9,CTHRC1,PML,TNFAIP3,NOS3,WNT4,CXCL1,BST2,PYCARD,PODXL,ITGAV,CXCL16,ATP2B4,CORO1A,SH3RF2,SMAD3,RAC2,ANXA6
GO:BP	antigen processing and presentation of exogenous peptide antigen via MHC class I	GO:0042590	0.000845696	3.07279	78	157	8	17816	HLA-B,PSMB9,TAP1,NCF2,HLA-F,PSMB8,HLA-C,ITGAV
GO:BP	positive regulation of response to cytokine stimulus	GO:0060760	0.000864214	3.06338	55	94	6	17816	DDX58,CD74,PARP9,AXL,PARP14,IRF7
GO:BP	extrinsic apoptotic signaling pathway	GO:0097191	0.000897917	3.04676	227	177	13	17816	IFI6,IFI27,CX3CL1,CSF2,CAV1,SP100,TNF,PML,TNFAIP3,NOS3,PYCARD,ITGAV,SMAD3
GO:BP	regulation of programmed cell death	GO:0043067	0.000905756	3.04299	1623	177	38	17816	CXCL10,CCL5,UBD,IFI6,TNFRSF6B,IFIT3,CX3CL1,CSF2,ITGAM,IKZF3,CAV1,STAT1,LAMP3,CD74,BIRC3,SP100,OBSCN,AXL,ADAM8,IFIT2,IRF7,TNF,LGALS9,PML,TNFAIP3,BCL3,NOS3,WNT4,PHLDA3,IL7R,PYCARD,ITGAV,EIF2AK2,CORO1A,PLAC8,SH3RF2,NFKBIA,SMAD3
GO:BP	regulation of signaling	GO:0023051	0.000937565	3.028	3758	180	67	17816	LTB,CXCL10,CCL5,UBD,IFI6,IL23A,PSMB9,CXCL11,CX3CL1,RSAD2,USP18,CSF2,DDX60,CAV1,PLAU,STAT1,DHX58,CD74,PARP9,IL32,BIRC3,GBP1,CCL20,SP100,OBSCN,AXL,TYMP,ADAM8,PLSCR1,PARP14,IRF7,WNT10A,CAVIN3,KCNMB4,TNF,LGALS9,CTHRC1,PML,TNFAIP3,ARHGAP31,BCL3,NOS3,WNT4,PSMB8,CXCL1,ARAP3,CMTM3,PHLDA3,CUX2,IL7R,BST2,SNCG,PYCARD,FGD6,SH2B3,ITGAV,EIF2AK2,TNFSF13B,CXCL16,LY6E,IL1R2,ATP2B4,SH3RF2,NFKBIA,SMAD3,RAC2,STAP2
GO:BP	positive regulation of leukocyte migration	GO:0002687	0.000940139	3.02681	124	178	10	17816	CXCL10,CCL5,IL23A,CD74,CCL20,ADAM8,TNF,LGALS9,PYCARD,RAC2
GO:BP	positive regulation of T cell activation	GO:0050870	0.000957062	3.01906	204	166	12	17816	CCL5,VCAM1,IL23A,CAV1,CD74,ADAM8,LGALS9,IL7R,PYCARD,CD83,TNFSF13B,CORO1A
GO:BP	regulation of defense response to virus by host	GO:0050691	0.000989417	3.00462	37	145	6	17816	IL23A,DDX58,STAT1,PARP9,TNFAIP3,PYCARD
GO:BP	antigen processing and presentation of endogenous peptide antigen via MHC class I	GO:0019885	0.00104993	2.97884	11	115	4	17816	HLA-B,TAP1,HLA-F,ERAP1
GO:BP	antigen processing and presentation of endogenous peptide antigen	GO:0002483	0.00104993	2.97884	11	115	4	17816	HLA-B,TAP1,HLA-F,ERAP1
GO:BP	RIG-I signaling pathway	GO:0039529	0.00108154	2.96596	20	60	4	17816	DDX58,DDX60,DHX58,BIRC3
GO:BP	leukocyte migration	GO:0050900	0.00112624	2.94837	495	178	19	17816	CXCL10,CCL5,VCAM1,IL23A,CXCL11,CX3CL1,ITGAM,CAV1,CD74,CCL20,ADAM8,TNF,LGALS9,CXCL1,PYCARD,ITGAV,CXCL16,CORO1A,RAC2
GO:BP	response to lipopolysaccharide	GO:0032496	0.00138953	2.85713	338	145	14	17816	CXCL10,CCL5,VCAM1,CXCL11,CX3CL1,CSF2,NFKB2,AXL,TNF,LGALS9,TNFAIP3,NOS3,CXCL1,PYCARD
GO:BP	tumor necrosis factor-mediated signaling pathway	GO:0033209	0.00152429	2.81693	169	172	11	17816	LTB,PSMB9,TNFRSF6B,STAT1,BIRC3,TNF,TNFAIP3,PSMB8,PYCARD,TNFSF13B,NFKBIA
GO:BP	cellular response to stimulus	GO:0051716	0.00158185	2.80084	7629	181	110	17816	IFITM1,LTB,MX2,CXCL10,CCL5,UBE2L6,UBD,MX1,OAS2,IFI6,IFIT1,HLA-B,VCAM1,IL23A,PSMB9,ICAM2,TNFRSF6B,IFI27,IFITM3,GBP4,CXCL11,IFIT3,CX3CL1,OAS1,DDX58,RSAD2,USP18,NCF2,OASL,CSF2,ITGAM,DDX60,CAV1,PLAU,STAT1,DHX58,CD74,PARP9,IL32,NFKB2,BIRC3,GBP1,ISG15,CCL20,IRF9,SP100,OBSCN,AXL,TYMP,ADAM8,CYP3A7,XAF1,HLA-F,IFITM2,ADIRF,PLSCR1,IFIT2,PARP14,IRF7,WNT10A,CAVIN3,ISG20,RELB,MGAT3,PARP10,TNF,ETS1,LGALS9,CTHRC…
GO:BP	adaptive immune response based on somatic recombination of immune receptors built from immunoglobulin superfamily domains	GO:0002460	0.00161109	2.79288	360	138	14	17816	HLA-B,IL23A,RSAD2,CD74,NFKB2,HLA-F,C4BPA,IRF7,RELB,TNF,TNFAIP3,BCL3,ULBP2,IL7R
GO:BP	cell death	GO:0008219	0.00173378	2.76101	2282	179	47	17816	CXCL10,CCL5,UBD,MX1,IFI6,TNFRSF6B,IFI27,PI3,IFIT3,CX3CL1,CSF2,ITGAM,IKZF3,CAV1,STAT1,LAMP3,CD74,BIRC3,SP100,OBSCN,AXL,ADAM8,XAF1,HLA-F,PLSCR1,IFIT2,IRF7,TNF,EMP3,LGALS9,PML,TNFAIP3,BCL3,NOS3,WNT4,PHLDA3,IL7R,PYCARD,ITGAV,ACOX2,EIF2AK2,CORO1A,PLAC8,SH3RF2,NFKBIA,SMAD3,ANXA6
GO:BP	cellular response to lipopolysaccharide	GO:0071222	0.00181092	2.7421	209	172	12	17816	CXCL10,CCL5,CXCL11,CX3CL1,CSF2,AXL,TNF,TNFAIP3,NOS3,CXCL1,PYCARD,NFKBIA
GO:BP	regulation of ribonuclease activity	GO:0060700	0.0018823	2.72531	9	41	3	17816	OAS2,OAS1,OASL
GO:BP	apoptotic process	GO:0006915	0.00199627	2.69978	2004	179	43	17816	CXCL10,CCL5,UBD,MX1,IFI6,TNFRSF6B,IFI27,IFIT3,CX3CL1,CSF2,ITGAM,IKZF3,CAV1,STAT1,LAMP3,CD74,BIRC3,SP100,OBSCN,AXL,ADAM8,XAF1,PLSCR1,IFIT2,IRF7,TNF,LGALS9,PML,TNFAIP3,BCL3,NOS3,WNT4,PHLDA3,IL7R,PYCARD,ITGAV,EIF2AK2,CORO1A,PLAC8,SH3RF2,NFKBIA,SMAD3,ANXA6
GO:BP	T cell activation	GO:0042110	0.00201651	2.6954	465	178	18	17816	CCL5,VCAM1,IL23A,RSAD2,CAV1,CD74,ADAM8,RELB,LGALS9,BCL3,WNT4,IL7R,PYCARD,CD83,TNFSF13B,CORO1A,SMAD3,RAC2
GO:BP	regulation of leukocyte cell-cell adhesion	GO:1903037	0.00202717	2.69311	304	166	14	17816	CCL5,VCAM1,IL23A,CAV1,CD74,ADAM8,TNF,ETS1,LGALS9,IL7R,PYCARD,CD83,TNFSF13B,CORO1A
GO:BP	antigen processing and presentation of exogenous peptide antigen	GO:0002478	0.00203289	2.69189	171	175	11	17816	HLA-B,PSMB9,TAP1,NCF2,CD74,CTSE,HLA-F,PSMB8,HLA-C,ITGAV,AP1S2
GO:BP	response to molecule of bacterial origin	GO:0002237	0.00225047	2.64773	352	145	14	17816	CXCL10,CCL5,VCAM1,CXCL11,CX3CL1,CSF2,NFKB2,AXL,TNF,LGALS9,TNFAIP3,NOS3,CXCL1,PYCARD
GO:BP	positive regulation of defense response to virus by host	GO:0002230	0.00248581	2.60453	26	56	4	17816	IL23A,DDX58,STAT1,PARP9
GO:BP	cellular response to molecule of bacterial origin	GO:0071219	0.00256389	2.5911	216	172	12	17816	CXCL10,CCL5,CXCL11,CX3CL1,CSF2,AXL,TNF,TNFAIP3,NOS3,CXCL1,PYCARD,NFKBIA
GO:BP	extracellular matrix organization	GO:0030198	0.0026486	2.57698	368	121	13	17816	VCAM1,ICAM2,COL9A2,PHLDB2,ITGAM,NFKB2,LOXL4,ADAM8,LAMC2,TNF,ETS1,BCL3,MMP7
GO:BP	viral entry into host cell	GO:0046718	0.00265858	2.57535	122	157	9	17816	IFITM1,IFITM3,CAV1,CD74,AXL,IFITM2,LGALS9,TRIM21,ITGAV
GO:BP	T cell migration	GO:0072678	0.00279871	2.55304	62	161	7	17816	CXCL10,CCL5,CXCL11,CCL20,ADAM8,PYCARD,CXCL16
GO:BP	negative regulation of apoptotic process	GO:0043066	0.00287177	2.54185	921	177	26	17816	CCL5,IFI6,TNFRSF6B,IFIT3,CX3CL1,CSF2,CAV1,LAMP3,CD74,BIRC3,AXL,ADAM8,IRF7,TNF,TNFAIP3,BCL3,NOS3,WNT4,IL7R,ITGAV,EIF2AK2,CORO1A,PLAC8,SH3RF2,NFKBIA,SMAD3
GO:BP	negative regulation of innate immune response	GO:0045824	0.00296022	2.52868	54	118	6	17816	HLA-B,DHX58,HLA-F,PARP14,LGALS9,TNFAIP3
GO:BP	antigen processing and presentation of exogenous antigen	GO:0019884	0.00301845	2.52022	178	175	11	17816	HLA-B,PSMB9,TAP1,NCF2,CD74,CTSE,HLA-F,PSMB8,HLA-C,ITGAV,AP1S2
GO:BP	regulation of leukocyte mediated cytotoxicity	GO:0001910	0.00305591	2.51486	73	138	7	17816	HLA-B,IL23A,ITGAM,HLA-F,LGALS9,ULBP2,IL7R
GO:BP	regulation of receptor signaling pathway via JAK-STAT	GO:0046425	0.00318817	2.49646	140	180	10	17816	CCL5,IL23A,CSF2,CAV1,PARP9,PARP14,TNF,BCL3,SH2B3,STAP2
GO:BP	leukocyte cell-cell adhesion	GO:0007159	0.00329835	2.4817	339	178	15	17816	CCL5,VCAM1,IL23A,CAV1,CD74,ADAM8,TNF,ETS1,LGALS9,IL7R,PYCARD,CD83,TNFSF13B,CORO1A,RAC2
GO:BP	negative regulation of multicellular organismal process	GO:0051241	0.00336323	2.47324	1306	177	32	17816	CXCL10,UBE2L6,IL23A,CX3CL1,DDX58,PLAU,STAT1,DHX58,ZBTB46,CD74,GBP1,ISG15,SP100,AXL,HLA-F,RELB,TNF,LGALS9,PML,TNFAIP3,BCL3,NOS3,WNT4,BST2,PYCARD,CD83,SH2B3,IL1R2,ATP2B4,PLAC8,NFKBIA,SMAD3
GO:BP	negative regulation of response to external stimulus	GO:0032102	0.00341628	2.46645	388	177	16	17816	HLA-B,CX3CL1,PHLDB2,PLAU,DHX58,HLA-F,PARP14,ETS1,LGALS9,TNFAIP3,NOS3,WNT4,PYCARD,SH2B3,IL1R2,SMAD3
GO:BP	NIK/NF-kappaB signaling	GO:0038061	0.00371728	2.42977	185	172	11	17816	IL23A,PSMB9,NFKB2,BIRC3,RELB,TNF,LGALS9,BCL3,PSMB8,EIF2AK2,NFKBIA
GO:BP	I-kappaB kinase/NF-kappaB signaling	GO:0007249	0.0038735	2.4119	267	145	12	17816	UBD,CX3CL1,STAT1,CD74,BIRC3,RELB,TNF,LGALS9,TNFAIP3,BCL3,BST2,PYCARD
GO:BP	negative regulation of leukocyte mediated immunity	GO:0002704	0.00395594	2.40275	48	140	6	17816	HLA-B,HLA-F,C4BPA,LGALS9,IL7R,BST2
GO:BP	regulation of lymphocyte mediated immunity	GO:0002706	0.00406751	2.39067	146	138	9	17816	HLA-B,IL23A,RSAD2,HLA-F,C4BPA,TNF,LGALS9,ULBP2,IL7R
GO:BP	leukocyte proliferation	GO:0070661	0.00415286	2.38165	301	178	14	17816	CCL5,VCAM1,IL23A,CX3CL1,IKZF3,CD74,LGALS9,TNFAIP3,WNT4,IL7R,PYCARD,TNFSF13B,CORO1A,RAC2
GO:BP	cell chemotaxis	GO:0060326	0.00431722	2.3648	302	178	14	17816	CXCL10,CCL5,VCAM1,IL23A,CXCL11,CX3CL1,CD74,CCL20,ADAM8,LGALS9,CXCL1,CXCL16,CORO1A,RAC2
GO:BP	regulation of signaling receptor activity	GO:0010469	0.00432086	2.36443	597	162	19	17816	LTB,CXCL10,CCL5,IL23A,CXCL11,CX3CL1,CSF2,PLAU,IL32,CCL20,TYMP,WNT10A,TNF,WNT4,CXCL1,CMTM3,TNFSF13B,CXCL16,LY6E
GO:BP	cytoplasmic pattern recognition receptor signaling pathway	GO:0002753	0.00435171	2.36134	62	172	7	17816	DDX58,DDX60,DHX58,BIRC3,IRF7,TNFAIP3,NFKBIA
GO:BP	negative regulation of programmed cell death	GO:0043069	0.00452428	2.34445	944	177	26	17816	CCL5,IFI6,TNFRSF6B,IFIT3,CX3CL1,CSF2,CAV1,LAMP3,CD74,BIRC3,AXL,ADAM8,IRF7,TNF,TNFAIP3,BCL3,NOS3,WNT4,IL7R,ITGAV,EIF2AK2,CORO1A,PLAC8,SH3RF2,NFKBIA,SMAD3
GO:BP	regulation of peptidase activity	GO:0052547	0.00452553	2.34433	445	177	17	17816	CST1,IFI6,PSMB9,PI3,CST4,CAV1,LAMP3,BIRC3,TNF,LGALS9,PML,PSMB8,BST2,PYCARD,WFDC2,SERPINA1,SMAD3
GO:BP	myeloid leukocyte migration	GO:0097529	0.00486858	2.3126	209	74	8	17816	CXCL10,CCL5,IL23A,CXCL11,CX3CL1,CD74,CCL20,ADAM8
GO:BP	dynamin family protein polymerization involved in mitochondrial fission	GO:0003374	0.00498694	2.30217	4	12	2	17816	MX2,MX1
GO:BP	dynamin family protein polymerization involved in membrane fission	GO:0003373	0.00498694	2.30217	4	12	2	17816	MX2,MX1
GO:BP	regulation of catalytic activity	GO:0050790	0.00509747	2.29264	2310	178	46	17816	CST1,CXCL10,CCL5,OAS2,IFI6,IFIT1,IL23A,PSMB9,PI3,CST4,CX3CL1,OAS1,NCF2,OASL,ITGAM,CAV1,LAMP3,CD74,PARP9,BIRC3,CCL20,ADAM8,PPP1R14D,PLSCR1,TNF,LGALS9,PML,RASGRP3,TNFAIP3,ARHGAP31,NOS3,WNT4,PSMB8,CXCL1,ARAP3,BST2,PYCARD,WFDC2,FGD6,SH2B3,EIF2AK2,ATP2B4,SERPINA1,SH3RF2,SMAD3,RAC2
GO:BP	programmed cell death	GO:0012501	0.00510051	2.29239	2149	179	44	17816	CXCL10,CCL5,UBD,MX1,IFI6,TNFRSF6B,IFI27,PI3,IFIT3,CX3CL1,CSF2,ITGAM,IKZF3,CAV1,STAT1,LAMP3,CD74,BIRC3,SP100,OBSCN,AXL,ADAM8,XAF1,PLSCR1,IFIT2,IRF7,TNF,LGALS9,PML,TNFAIP3,BCL3,NOS3,WNT4,PHLDA3,IL7R,PYCARD,ITGAV,EIF2AK2,CORO1A,PLAC8,SH3RF2,NFKBIA,SMAD3,ANXA6
GO:BP	negative regulation of response to stimulus	GO:0048585	0.00550006	2.25963	1677	177	37	17816	CCL5,IFI6,HLA-B,PSMB9,CX3CL1,PHLDB2,CSF2,CAV1,PLAU,STAT1,DHX58,CD74,GBP1,HLA-F,C4BPA,PARP14,CAVIN3,TNF,ETS1,LGALS9,CTHRC1,TNFAIP3,BCL3,NOS3,WNT4,PSMB8,PHLDA3,IL7R,BST2,PYCARD,SH2B3,ITGAV,IL1R2,ATP2B4,SH3RF2,NFKBIA,SMAD3
GO:BP	entry into host	GO:0044409	0.00618156	2.2089	135	157	9	17816	IFITM1,IFITM3,CAV1,CD74,AXL,IFITM2,LGALS9,TRIM21,ITGAV
GO:BP	entry into other organism involved in symbiotic interaction	GO:0051828	0.00618156	2.2089	135	157	9	17816	IFITM1,IFITM3,CAV1,CD74,AXL,IFITM2,LGALS9,TRIM21,ITGAV
GO:BP	entry into cell of other organism involved in symbiotic interaction	GO:0051806	0.00618156	2.2089	135	157	9	17816	IFITM1,IFITM3,CAV1,CD74,AXL,IFITM2,LGALS9,TRIM21,ITGAV
GO:BP	entry into host cell	GO:0030260	0.00618156	2.2089	135	157	9	17816	IFITM1,IFITM3,CAV1,CD74,AXL,IFITM2,LGALS9,TRIM21,ITGAV
GO:BP	regulation of tumor necrosis factor superfamily cytokine production	GO:1903555	0.00648378	2.18817	147	145	9	17816	IL23A,CX3CL1,DDX58,AXL,ADAM8,LGALS9,TNFAIP3,BCL3,PYCARD
GO:BP	apoptotic signaling pathway	GO:0097190	0.00661702	2.17934	608	179	20	17816	IFI6,IFI27,CX3CL1,CSF2,ITGAM,CAV1,CD74,SP100,TNF,LGALS9,PML,TNFAIP3,BCL3,NOS3,WNT4,PHLDA3,PYCARD,ITGAV,SMAD3,ANXA6
GO:BP	adaptive immune response	GO:0002250	0.00681584	2.16648	626	145	18	17816	HLA-B,IL23A,TAP1,RSAD2,LAMP3,CD74,NFKB2,HLA-F,C4BPA,IRF7,RELB,TNF,ERAP1,TNFAIP3,BCL3,ULBP2,IL7R,PYCARD
GO:BP	cellular response to biotic stimulus	GO:0071216	0.0073507	2.13367	239	172	12	17816	CXCL10,CCL5,CXCL11,CX3CL1,CSF2,AXL,TNF,TNFAIP3,NOS3,CXCL1,PYCARD,NFKBIA
GO:BP	positive regulation of tyrosine phosphorylation of STAT protein	GO:0042531	0.00761946	2.11808	71	105	6	17816	CCL5,IL23A,CSF2,PARP9,PARP14,TNF
GO:BP	positive regulation of leukocyte differentiation	GO:1902107	0.00765686	2.11595	145	150	9	17816	IL23A,ZBTB46,CD74,AXL,ADAM8,TNF,LGALS9,IL7R,CD83
GO:BP	positive regulation of leukocyte activation	GO:0002696	0.00770115	2.11344	390	166	15	17816	CCL5,VCAM1,IL23A,ITGAM,CAV1,CD74,AXL,ADAM8,HLA-F,LGALS9,IL7R,PYCARD,CD83,TNFSF13B,CORO1A
GO:BP	regulation of leukocyte differentiation	GO:1902105	0.00778535	2.10872	276	150	12	17816	HLA-B,IL23A,IKZF3,ZBTB46,CD74,AXL,ADAM8,IRF7,TNF,LGALS9,IL7R,CD83
GO:BP	negative regulation of cell death	GO:0060548	0.00781959	2.10682	1035	177	27	17816	CCL5,IFI6,TNFRSF6B,IFIT3,CX3CL1,CSF2,CAV1,LAMP3,CD74,BIRC3,AXL,ADAM8,HLA-F,IRF7,TNF,TNFAIP3,BCL3,NOS3,WNT4,IL7R,ITGAV,EIF2AK2,CORO1A,PLAC8,SH3RF2,NFKBIA,SMAD3
GO:BP	negative regulation of immune system process	GO:0002683	0.00784063	2.10565	465	140	15	17816	HLA-B,CX3CL1,DHX58,ZBTB46,CD74,GBP1,AXL,HLA-F,C4BPA,PARP14,TNF,LGALS9,TNFAIP3,IL7R,BST2
GO:BP	positive regulation of leukocyte mediated immunity	GO:0002705	0.00791537	2.10153	127	129	8	17816	HLA-B,IL23A,DDX58,RSAD2,ITGAM,HLA-F,TNF,ULBP2
GO:BP	positive regulation of T cell migration	GO:2000406	0.0080612	2.0936	30	145	5	17816	CXCL10,CCL5,CCL20,ADAM8,PYCARD
GO:BP	tumor necrosis factor superfamily cytokine production	GO:0071706	0.00808639	2.09225	151	145	9	17816	IL23A,CX3CL1,DDX58,AXL,ADAM8,LGALS9,TNFAIP3,BCL3,PYCARD
GO:BP	regulation of leukocyte apoptotic process	GO:2000106	0.00856992	2.06702	85	138	7	17816	CCL5,CD74,AXL,ADAM8,IRF7,LGALS9,IL7R
GO:BP	positive regulation of lymphocyte activation	GO:0051251	0.00860199	2.0654	344	166	14	17816	CCL5,VCAM1,IL23A,CAV1,CD74,AXL,ADAM8,HLA-F,LGALS9,IL7R,PYCARD,CD83,TNFSF13B,CORO1A
GO:BP	negative regulation of protein metabolic process	GO:0051248	0.00877566	2.05672	1169	177	29	17816	CST1,IFI6,PI3,CST4,CAV1,LAMP3,BIRC3,GBP1,ISG15,PPP1R14D,PARP14,MGAT3,PARP10,TNF,PML,TNFAIP3,BCL3,BST2,PYCARD,WFDC2,SH2B3,TRIM21,ITGAV,EIF2AK2,IL1R2,ATP2B4,SERPINA1,SH3RF2,SMAD3
GO:BP	positive regulation of receptor signaling pathway via STAT	GO:1904894	0.00910676	2.04064	93	180	8	17816	CCL5,IL23A,CSF2,PARP9,PARP14,TNF,IL7R,STAP2
GO:BP	homeostasis of number of cells	GO:0048872	0.00913059	2.0395	253	166	12	17816	STAT1,CD74,ISG15,AXL,ETS1,LGALS9,TNFAIP3,NOS3,IL7R,SH2B3,TNFSF13B,CORO1A
GO:BP	pattern recognition receptor signaling pathway	GO:0002221	0.00913618	2.03924	199	60	7	17816	DDX58,RSAD2,ITGAM,DDX60,CAV1,DHX58,BIRC3
GO:BP	regulation of endopeptidase activity	GO:0052548	0.00916296	2.03796	419	177	16	17816	CST1,IFI6,PSMB9,PI3,CST4,LAMP3,BIRC3,TNF,LGALS9,PML,PSMB8,BST2,PYCARD,WFDC2,SERPINA1,SMAD3
GO:BP	negative regulation of immune effector process	GO:0002698	0.00953506	2.02068	120	140	8	17816	HLA-B,DHX58,HLA-F,C4BPA,TNF,LGALS9,IL7R,BST2
GO:BP	leukocyte mediated cytotoxicity	GO:0001909	0.0100072	1.99969	102	166	8	17816	HLA-B,IL23A,ITGAM,HLA-F,LGALS9,ULBP2,IL7R,CORO1A
GO:BP	regulation of cell killing	GO:0031341	0.010016	1.99931	87	138	7	17816	HLA-B,IL23A,ITGAM,HLA-F,LGALS9,ULBP2,IL7R
GO:BP	activation of immune response	GO:0002253	0.0102274	1.99024	722	130	18	17816	PSMB9,ICAM2,DDX58,RSAD2,ITGAM,DDX60,CAV1,CFB,DHX58,BIRC3,GBP1,C4BPA,PLSCR1,IRF7,RELB,TNFAIP3,PSMB8,CMTM3
GO:BP	positive regulation of cytokine-mediated signaling pathway	GO:0001961	0.0105119	1.97832	48	94	5	17816	CD74,PARP9,AXL,PARP14,IRF7
GO:BP	multi-organism cellular process	GO:0044764	0.0105119	1.97832	48	94	5	17816	DDX58,DDX60,DHX58,BIRC3,IRF7
GO:BP	lymphocyte migration	GO:0072676	0.0108395	1.96499	107	74	6	17816	CXCL10,CCL5,CXCL11,CX3CL1,CCL20,ADAM8
GO:BP	regulation of adaptive immune response based on somatic recombination of immune receptors built from immunoglobulin superfamily domains	GO:0002822	0.0109415	1.96092	142	160	9	17816	HLA-B,IL23A,RSAD2,HLA-F,C4BPA,TNF,TNFAIP3,IL7R,TNFSF13B
GO:BP	positive regulation of multicellular organismal process	GO:0051240	0.0110224	1.95772	1821	124	30	17816	IFITM1,LTB,IL23A,CX3CL1,DDX58,RSAD2,PHLDB2,CSF2,DDX60,CAV1,STAT1,DHX58,ZBTB46,CD74,NFKB2,BIRC3,ISG15,AXL,ADAM8,HLA-F,IRF7,TNF,ETS1,LGALS9,CTHRC1,ERAP1,TNFAIP3,BCL3,NOS3,WNT4
GO:BP	positive regulation of interleukin-10 production	GO:0032733	0.0112702	1.94807	31	150	5	17816	IL23A,LGALS9,BCL3,PYCARD,CD83
GO:BP	chemotaxis	GO:0006935	0.011615	1.93498	635	178	20	17816	CXCL10,CCL5,VCAM1,IL23A,CXCL11,CX3CL1,PLAU,CD74,CCL20,TYMP,ADAM8,LGALS9,CXCL1,CMTM3,ITGAV,CXCL16,CORO1A,ZSWIM4,SMAD3,RAC2
GO:BP	positive regulation of cell activation	GO:0050867	0.0117936	1.92835	404	166	15	17816	CCL5,VCAM1,IL23A,ITGAM,CAV1,CD74,AXL,ADAM8,HLA-F,LGALS9,IL7R,PYCARD,CD83,TNFSF13B,CORO1A
GO:BP	extracellular structure organization	GO:0043062	0.0121833	1.91424	423	121	13	17816	VCAM1,ICAM2,COL9A2,PHLDB2,ITGAM,NFKB2,LOXL4,ADAM8,LAMC2,TNF,ETS1,BCL3,MMP7
GO:BP	taxis	GO:0042330	0.0124545	1.90468	638	178	20	17816	CXCL10,CCL5,VCAM1,IL23A,CXCL11,CX3CL1,PLAU,CD74,CCL20,TYMP,ADAM8,LGALS9,CXCL1,CMTM3,ITGAV,CXCL16,CORO1A,ZSWIM4,SMAD3,RAC2
GO:BP	response to interleukin-1	GO:0070555	0.0126346	1.89844	210	172	11	17816	CCL5,PSMB9,CX3CL1,GBP1,CCL20,ETS1,LGALS9,PSMB8,PYCARD,IL1R2,NFKBIA
GO:BP	chronic inflammatory response	GO:0002544	0.0131263	1.88186	19	118	4	17816	CCL5,VCAM1,TNF,TNFAIP3
GO:BP	negative regulation of leukocyte mediated cytotoxicity	GO:0001911	0.0151686	1.81905	17	138	4	17816	HLA-B,HLA-F,LGALS9,IL7R
GO:BP	germinal center formation	GO:0002467	0.0158341	1.80041	15	160	4	17816	NFKB2,TNFAIP3,BCL3,TNFSF13B
GO:BP	regulation of lymphocyte activation	GO:0051249	0.01849	1.73306	492	178	17	17816	CCL5,VCAM1,IL23A,IKZF3,CAV1,CD74,AXL,ADAM8,HLA-F,LGALS9,TNFAIP3,IL7R,PYCARD,CD83,TNFSF13B,CORO1A,RAC2
GO:BP	cell-cell adhesion	GO:0098609	0.0198735	1.70173	834	178	23	17816	CCL5,VCAM1,IL23A,ICAM2,CX3CL1,ITGAM,CAV1,CD74,TRIM29,ADAM8,TNF,ETS1,LGALS9,WNT4,IL7R,PYCARD,PODXL,CD83,SH2B3,ITGAV,TNFSF13B,CORO1A,RAC2
GO:BP	lymphocyte differentiation	GO:0030098	0.0202879	1.69276	356	150	13	17816	VCAM1,IL23A,RSAD2,IKZF3,CD74,AXL,ADAM8,RELB,LGALS9,BCL3,WNT4,IL7R,CD83
GO:BP	positive regulation of lymphocyte migration	GO:2000403	0.0205042	1.68816	36	145	5	17816	CXCL10,CCL5,CCL20,ADAM8,PYCARD
GO:BP	negative regulation of lymphocyte mediated immunity	GO:0002707	0.0211926	1.67382	38	138	5	17816	HLA-B,HLA-F,C4BPA,LGALS9,IL7R
GO:BP	chemokine-mediated signaling pathway	GO:0070098	0.0222243	1.65317	88	154	7	17816	CXCL10,CCL5,CXCL11,CX3CL1,CCL20,CXCL1,SH2B3
GO:BP	positive regulation of calcium ion transport into cytosol	GO:0010524	0.0223816	1.65011	54	46	4	17816	CXCL10,CXCL11,CX3CL1,CAV1
GO:BP	regulation of proteolysis	GO:0030162	0.0224949	1.64792	726	177	21	17816	CST1,IFI6,PSMB9,PI3,CST4,CAV1,LAMP3,BIRC3,ADAM8,TNF,LGALS9,PML,PSMB8,BST2,PYCARD,WFDC2,TRIM21,IL1R2,SERPINA1,SH3RF2,SMAD3
GO:BP	T cell chemotaxis	GO:0010818	0.0245259	1.61038	27	30	3	17816	CXCL10,CCL5,CXCL11
GO:BP	cellular response to exogenous dsRNA	GO:0071360	0.0255851	1.59201	18	46	3	17816	IFIT1,DDX58,CAV1
GO:BP	regulation of localization	GO:0032879	0.0275351	1.56011	2834	179	51	17816	IFITM1,MX2,CXCL10,CCL5,OAS2,IL23A,IFI27,CXCL11,CX3CL1,DDX58,RSAD2,PHLDB2,ITGAM,CAV1,PLAU,CD74,PARP9,GBP1,CCL20,TRIM29,SP100,AXL,ADAM8,SLC26A4,HLA-F,C4BPA,LAMC2,MGAT3,KCNMB4,TNF,ETS1,LGALS9,PML,TNFAIP3,NOS3,WNT4,BST2,SNCG,PYCARD,PODXL,ITGAV,CXCL16,IL1R2,ATP2B4,CORO1A,SH3RF2,NFKBIA,ZSWIM4,SMAD3,RAC2,ANXA6
GO:BP	myeloid cell differentiation	GO:0030099	0.0277158	1.55727	418	113	12	17816	UBD,IL23A,CSF2,STAT1,ZBTB46,CD74,ISG15,IRF7,RELB,TNF,ETS1,PML
GO:BP	positive regulation of calcium ion transport	GO:0051928	0.0280273	1.55242	120	46	5	17816	CXCL10,CCL5,CXCL11,CX3CL1,CAV1
GO:BP	regulation of cell population proliferation	GO:0042127	0.0282857	1.54843	1719	178	36	17816	IFITM1,CXCL10,CCL5,VCAM1,IL23A,CXCL11,IFIT3,CX3CL1,CSF2,IKZF3,CAV1,PLAU,STAT1,CD74,LAMC2,PARP10,TNF,ETS1,EMP3,LGALS9,CTHRC1,PML,TNFAIP3,NOS3,CXCL1,IL7R,PYCARD,SH2B3,ITGAV,EIF2AK2,TNFSF13B,CORO1A,PLAC8,NFKBIA,SMAD3,RAC2
GO:BP	positive regulation of lymphocyte differentiation	GO:0045621	0.0289271	1.5387	94	150	7	17816	IL23A,CD74,AXL,ADAM8,LGALS9,IL7R,CD83
GO:BP	positive regulation of receptor signaling pathway via JAK-STAT	GO:0046427	0.0302617	1.51911	90	105	6	17816	CCL5,IL23A,CSF2,PARP9,PARP14,TNF
GO:BP	regulation of apoptotic signaling pathway	GO:2001233	0.0305409	1.51512	410	177	15	17816	IFI6,CX3CL1,CSF2,CAV1,CD74,SP100,TNF,LGALS9,PML,TNFAIP3,NOS3,WNT4,PYCARD,ITGAV,SMAD3
GO:BP	regulation of interferon-gamma production	GO:0032649	0.03261	1.48665	99	145	7	17816	IL23A,ISG15,AXL,TNF,LGALS9,BCL3,PYCARD
GO:BP	MDA-5 signaling pathway	GO:0039530	0.0332345	1.47841	10	94	3	17816	DDX60,DHX58,IRF7
GO:BP	regulation of leukocyte proliferation	GO:0070663	0.0334917	1.47506	225	178	11	17816	CCL5,VCAM1,IL23A,IKZF3,CD74,LGALS9,TNFAIP3,PYCARD,TNFSF13B,CORO1A,RAC2
GO:BP	negative regulation of cellular protein metabolic process	GO:0032269	0.0337431	1.47182	1102	170	26	17816	CST1,IFI6,PI3,CST4,CAV1,LAMP3,BIRC3,GBP1,ISG15,PPP1R14D,PARP14,MGAT3,PARP10,TNF,PML,TNFAIP3,BST2,PYCARD,WFDC2,SH2B3,TRIM21,EIF2AK2,IL1R2,ATP2B4,SERPINA1,SH3RF2
GO:BP	regulation of nuclease activity	GO:0032069	0.0337984	1.4711	22	41	3	17816	OAS2,OAS1,OASL
GO:BP	immune response-activating signal transduction	GO:0002757	0.0346206	1.46067	640	130	16	17816	PSMB9,ICAM2,DDX58,RSAD2,ITGAM,DDX60,CAV1,DHX58,BIRC3,GBP1,PLSCR1,IRF7,RELB,TNFAIP3,PSMB8,CMTM3
GO:BP	regulation of T cell activation	GO:0050863	0.0349728	1.45627	315	178	13	17816	CCL5,VCAM1,IL23A,CAV1,CD74,ADAM8,LGALS9,IL7R,PYCARD,CD83,TNFSF13B,CORO1A,RAC2
GO:BP	positive regulation of myeloid cell differentiation	GO:0045639	0.03624	1.44081	92	106	6	17816	IL23A,STAT1,CD74,ISG15,TNF,ETS1
GO:BP	negative regulation of cell killing	GO:0031342	0.0372373	1.42902	21	138	4	17816	HLA-B,HLA-F,LGALS9,IL7R
GO:BP	cellular response to interferon-alpha	GO:0035457	0.0386326	1.41305	11	89	3	17816	IFIT3,AXL,IFIT2
GO:BP	leukocyte homeostasis	GO:0001776	0.0389771	1.40919	89	166	7	17816	CD74,AXL,LGALS9,TNFAIP3,SH2B3,TNFSF13B,CORO1A
GO:BP	negative regulation of defense response	GO:0031348	0.038979	1.40917	230	177	11	17816	HLA-B,CX3CL1,DHX58,HLA-F,PARP14,ETS1,LGALS9,TNFAIP3,PYCARD,IL1R2,SMAD3
GO:BP	antigen processing and presentation of exogenous peptide antigen via MHC class I, TAP-independent	GO:0002480	0.0391562	1.4072	7	149	3	17816	HLA-B,HLA-F,HLA-C
GO:BP	leukocyte apoptotic process	GO:0071887	0.0393084	1.40551	107	138	7	17816	CCL5,CD74,AXL,ADAM8,IRF7,LGALS9,IL7R
GO:BP	regulation of interleukin-12 production	GO:0032655	0.0393091	1.40551	53	18	3	17816	LTB,HLA-B,IL23A
GO:BP	T cell mediated cytotoxicity	GO:0001913	0.039399	1.40451	43	138	5	17816	HLA-B,IL23A,HLA-F,ULBP2,IL7R
GO:BP	lymphocyte mediated immunity	GO:0002449	0.0395016	1.40339	353	138	12	17816	HLA-B,IL23A,RSAD2,CD74,HLA-F,C4BPA,IRF7,TNF,LGALS9,BCL3,ULBP2,IL7R
GO:BP	positive regulation of activation of Janus kinase activity	GO:0010536	0.0403714	1.39393	7	18	2	17816	CCL5,IL23A
GO:BP	regulation of myeloid cell differentiation	GO:0045637	0.0416386	1.3805	254	106	9	17816	IL23A,CSF2,STAT1,ZBTB46,CD74,ISG15,IRF7,TNF,ETS1
GO:BP	cellular response to chemokine	GO:1990869	0.0421491	1.37521	97	154	7	17816	CXCL10,CCL5,CXCL11,CX3CL1,CCL20,CXCL1,SH2B3
GO:BP	response to chemokine	GO:1990868	0.0421491	1.37521	97	154	7	17816	CXCL10,CCL5,CXCL11,CX3CL1,CCL20,CXCL1,SH2B3
GO:BP	regulation of inflammatory response	GO:0050727	0.0434105	1.3624	372	177	14	17816	CCL5,IL23A,CX3CL1,USP18,ITGAM,BIRC3,ADAM8,TNF,ETS1,TNFAIP3,PYCARD,IL1R2,NFKBIA,SMAD3
GO:BP	lipopolysaccharide-mediated signaling pathway	GO:0031663	0.0437679	1.35884	59	172	6	17816	CCL5,CX3CL1,TNF,TNFAIP3,NOS3,NFKBIA
GO:BP	interleukin-12 production	GO:0032615	0.043967	1.35687	55	18	3	17816	LTB,HLA-B,IL23A
GO:BP	regulation of tumor necrosis factor production	GO:0032680	0.0446916	1.34977	143	145	8	17816	IL23A,CX3CL1,DDX58,AXL,LGALS9,TNFAIP3,BCL3,PYCARD
GO:BP	regulation of leukocyte migration	GO:0002685	0.0454417	1.34255	191	178	10	17816	CXCL10,CCL5,IL23A,CD74,CCL20,ADAM8,TNF,LGALS9,PYCARD,RAC2
GO:BP	membrane fission	GO:0090148	0.045594	1.34109	11	12	2	17816	MX2,MX1
GO:BP	regulation of I-kappaB kinase/NF-kappaB signaling	GO:0043122	0.0458719	1.33845	235	145	10	17816	UBD,CX3CL1,STAT1,CD74,BIRC3,TNF,LGALS9,TNFAIP3,BST2,PYCARD
GO:BP	regulation of chronic inflammatory response	GO:0002676	0.0462209	1.33516	9	118	3	17816	CCL5,TNF,TNFAIP3
GO:BP	lymphocyte proliferation	GO:0046651	0.047777	1.32078	278	178	12	17816	CCL5,VCAM1,IL23A,IKZF3,CD74,LGALS9,WNT4,IL7R,PYCARD,TNFSF13B,CORO1A,RAC2
GO:BP	protein ADP-ribosylation	GO:0006471	0.0481405	1.31749	36	173	5	17816	PARP9,PARP14,PARP10,PARP12,ZC3HAV1
GO:BP	tumor necrosis factor production	GO:0032640	0.0494052	1.30623	145	145	8	17816	IL23A,CX3CL1,DDX58,AXL,LGALS9,TNFAIP3,BCL3,PYCARD
GO:BP	leukocyte activation involved in immune response	GO:0002366	0.0498179	1.30261	702	178	20	17816	HLA-B,IL23A,ITGAM,PLAU,ADAM8,HLA-F,RELB,LGALS9,CALML5,CKAP4,BCL3,CXCL1,BST2,PYCARD,HLA-C,ITGAV,CORO1A,PLAC8,SERPINA1,RAC2
GO:CC	extracellular region	GO:0005576	0.000121272	3.91624	4502	169	70	18797	CST1,LTB,CXCL10,CCL5,HLA-B,VCAM1,IL23A,PSMB9,TNFRSF6B,COL9A2,PI3,CST4,CXCL11,CX3CL1,OAS1,IL4I1,CSF2,ITGAM,CFB,PLAU,CD74,NAV2,IL32,GBP1,LOXL4,ISG15,CCL20,AXL,PRAP1,SLC26A4,HLA-F,C4BPA,MAMDC2,ADIRF,PLSCR1,LAMC2,WNT10A,TNF,LGALS9,CTHRC1,CALML5,ERAP1,CKAP4,TNFAIP3,MMP7,CD52,WNT4,PSMB8,CXCL1,ULBP2,CMTM3,CUX2,IL7R,BST2,SNCG,GK,PYCARD,WFDC2,ZG16B,PODXL,HLA-C,ITGAV,TNFSF13B,CXCL16,LY6E,IL1R2,ANTXR2,CORO1…
GO:CC	whole membrane	GO:0098805	0.000990236	3.00426	1660	181	36	18797	SLC15A3,HLA-B,IFI27,IFITM3,TAP1,RSAD2,ITGAM,CAV1,PLAU,LAMP3,CD74,BIRC3,ADAM8,HLA-F,PLSCR1,IRF7,CAVIN3,TNF,STEAP1,PML,CKAP4,NOS3,WNT4,IL7R,BST2,GK,PODXL,HLA-C,ITGAV,ATP2B4,ANTXR2,CORO1A,AP1S2,RAC2,ANXA6,CYP24A1
GO:CC	I-kappaB/NF-kappaB complex	GO:0033256	0.00101754	2.99245	4	172	3	18797	NFKB2,BCL3,NFKBIA
GO:CC	endocytic vesicle membrane	GO:0030666	0.00102383	2.98977	160	178	10	18797	HLA-B,TAP1,CAV1,CD74,HLA-F,NOS3,WNT4,HLA-C,CORO1A,RAC2
GO:CC	phagocytic vesicle	GO:0045335	0.00115641	2.93689	127	178	9	18797	HLA-B,TAP1,NCF2,ADAM8,HLA-F,HLA-C,ITGAV,CORO1A,RAC2
GO:CC	endocytic vesicle	GO:0030139	0.00180372	2.74383	297	178	13	18797	HLA-B,TAP1,NCF2,CAV1,CD74,ADAM8,HLA-F,NOS3,WNT4,HLA-C,ITGAV,CORO1A,RAC2
GO:CC	bounding membrane of organelle	GO:0098588	0.00228761	2.64062	2058	184	41	18797	SLC15A3,HLA-B,CHST13,IFI27,IFITM3,GBP4,TAP1,RSAD2,ITGAM,CAV1,PLAU,LAMP3,CD74,GBP1,ADAM8,HLA-F,DSE,IRF7,MGAT3,STEAP1,PML,CKAP4,NOS3,WNT4,CUX2,IL7R,BST2,GK,PYCARD,HLA-C,ITGAV,ANTXR2,CORO1A,ST3GAL5,SERPINA1,GALNT10,AP1S2,RAC2,ANXA6,CYP24A1,ST3GAL1
GO:CC	alpha9-beta1 integrin-vascular cell adhesion molecule-1 complex	GO:0071065	0.0052006	2.28395	2	74	2	18797	VCAM1,ADAM8
GO:CC	MHC class I protein complex	GO:0042612	0.00567733	2.24586	7	149	3	18797	HLA-B,HLA-F,HLA-C
GO:CC	extracellular region part	GO:0044421	0.00889813	2.0507	3732	149	51	18797	CST1,LTB,CXCL10,CCL5,HLA-B,VCAM1,IL23A,PSMB9,TNFRSF6B,COL9A2,PI3,CST4,CXCL11,CX3CL1,CSF2,ITGAM,CFB,PLAU,CD74,NAV2,IL32,LOXL4,CCL20,AXL,SLC26A4,HLA-F,C4BPA,ADIRF,PLSCR1,LAMC2,WNT10A,TNF,LGALS9,CTHRC1,ERAP1,CKAP4,TNFAIP3,MMP7,WNT4,PSMB8,CXCL1,ULBP2,CMTM3,CUX2,BST2,SNCG,GK,WFDC2,ZG16B,PODXL,HLA-C
GO:CC	extracellular space	GO:0005615	0.00946874	2.02371	3534	149	49	18797	CST1,LTB,CXCL10,CCL5,HLA-B,VCAM1,IL23A,PSMB9,TNFRSF6B,COL9A2,CST4,CXCL11,CX3CL1,CSF2,ITGAM,CFB,PLAU,CD74,IL32,LOXL4,CCL20,AXL,SLC26A4,HLA-F,C4BPA,ADIRF,PLSCR1,LAMC2,WNT10A,TNF,LGALS9,CTHRC1,ERAP1,CKAP4,TNFAIP3,MMP7,WNT4,PSMB8,CXCL1,ULBP2,CMTM3,CUX2,BST2,SNCG,GK,WFDC2,ZG16B,PODXL,HLA-C
GO:CC	MHC protein complex	GO:0042611	0.0101567	1.99325	23	149	4	18797	HLA-B,CD74,HLA-F,HLA-C
GO:CC	lumenal side of endoplasmic reticulum membrane	GO:0098553	0.0121131	1.91674	24	149	4	18797	HLA-B,CD74,HLA-F,HLA-C
GO:CC	integral component of lumenal side of endoplasmic reticulum membrane	GO:0071556	0.0121131	1.91674	24	149	4	18797	HLA-B,CD74,HLA-F,HLA-C
GO:CC	Bcl3/NF-kappaB2 complex	GO:0033257	0.0137476	1.86177	2	120	2	18797	NFKB2,BCL3
GO:CC	vesicle membrane	GO:0012506	0.0189114	1.72328	784	178	20	18797	HLA-B,TAP1,ITGAM,CAV1,PLAU,LAMP3,CD74,GBP1,ADAM8,HLA-F,CKAP4,NOS3,WNT4,IL7R,BST2,HLA-C,ITGAV,CORO1A,AP1S2,RAC2
GO:CC	phagocytic vesicle membrane	GO:0030670	0.0209865	1.67806	72	178	6	18797	HLA-B,TAP1,HLA-F,HLA-C,CORO1A,RAC2
GO:CC	cytoplasmic vesicle part	GO:0044433	0.0242002	1.61618	1489	179	30	18797	HLA-B,IFITM3,TAP1,ITGAM,CAV1,PLAU,LAMP3,CD74,ADAM8,HLA-F,IRF7,STEAP1,PML,CALML5,CKAP4,NOS3,WNT4,CXCL1,IL7R,BST2,PYCARD,HLA-C,ITGAV,ANTXR2,CORO1A,PLAC8,SERPINA1,AP1S2,RAC2,ANXA6
GO:CC	lumenal side of membrane	GO:0098576	0.0262536	1.58081	29	149	4	18797	HLA-B,CD74,HLA-F,HLA-C
GO:CC	cytoplasmic part	GO:0044444	0.0343657	1.46387	9685	182	119	18797	MX2,SLC15A3,UBE2L6,UBD,MX1,OAS2,IFI6,IFIT1,HLA-B,VCAM1,IL23A,CHST13,PSMB9,COL9A2,IFI27,PI3,IFITM3,GBP4,IFIT3,CX3CL1,OAS1,TAP1,DDX58,IL4I1,RSAD2,USP18,NCF2,PHLDB2,OASL,ITGAM,DDX60,IKZF3,CAV1,PLAU,STAT1,S100A3,LAMP3,CD74,PARP9,IL32,NFKB2,BIRC3,GBP1,ISG15,CTSE,IRF9,TRIM29,OBSCN,TYMP,ADAM8,CYP3A7,XAF1,HLA-F,MAMDC2,ADIRF,PLSCR1,IFIT2,PARP14,DSE,LAMC2,IRF7,CAVIN3,RELB,LACTB,MGAT3,PARP10,TNF,C19ORF66,LG…
GO:CC	cell surface	GO:0009986	0.0351539	1.45403	887	165	20	18797	CXCL10,HLA-B,VCAM1,CX3CL1,ITGAM,PLAU,CD74,AXL,ADAM8,HLA-F,TNF,MMP7,WNT4,ULBP2,IL7R,BST2,HLA-C,CD83,ITGAV,ANTXR2
GO:CC	cytoplasmic vesicle membrane	GO:0030659	0.0401607	1.3962	763	178	19	18797	HLA-B,TAP1,ITGAM,CAV1,PLAU,LAMP3,CD74,ADAM8,HLA-F,CKAP4,NOS3,WNT4,IL7R,BST2,HLA-C,ITGAV,CORO1A,AP1S2,RAC2
KEGG	Epstein-Barr virus infection	KEGG:05169	1.08634e-05	4.96404	197	176	19	7590	CXCL10,OAS2,HLA-B,OAS1,TAP1,DDX58,STAT1,NFKB2,ISG15,IRF9,HLA-F,IRF7,RELB,TNF,TNFAIP3,HLA-C,EIF2AK2,NFKBIA,STAT2
KEGG	Influenza A	KEGG:05164	9.77747e-05	4.00977	164	176	16	7590	CXCL10,CCL5,MX1,OAS2,OAS1,DDX58,RSAD2,STAT1,IRF9,IRF7,TNF,PML,PYCARD,EIF2AK2,NFKBIA,STAT2
KEGG	TNF signaling pathway	KEGG:04668	0.000161198	3.79264	110	126	11	7590	CXCL10,CCL5,VCAM1,CX3CL1,CSF2,BIRC3,CCL20,TNF,TNFAIP3,BCL3,CXCL1
KEGG	NOD-like receptor signaling pathway	KEGG:04621	0.000199578	3.69989	173	176	16	7590	CCL5,OAS2,GBP4,OAS1,STAT1,BIRC3,GBP1,IRF9,IRF7,TNF,TNFAIP3,CXCL1,PYCARD,ANTXR2,NFKBIA,STAT2
KEGG	Hepatitis C	KEGG:05160	0.000584609	3.23313	155	50	8	7590	CXCL10,MX1,OAS2,IFIT1,OAS1,DDX58,RSAD2,STAT1
KEGG	NF-kappa B signaling pathway	KEGG:04064	0.00106576	2.97234	98	172	11	7590	LTB,VCAM1,DDX58,PLAU,NFKB2,BIRC3,RELB,TNF,TNFAIP3,TNFSF13B,NFKBIA
KEGG	C-type lectin receptor signaling pathway	KEGG:04625	0.00233867	2.63103	104	176	11	7590	IL23A,STAT1,NFKB2,IRF9,RELB,TNF,CALML5,BCL3,PYCARD,NFKBIA,STAT2
KEGG	Cytokine-cytokine receptor interaction	KEGG:04060	0.0130292	1.88508	292	64	10	7590	LTB,CXCL10,CCL5,IL23A,TNFRSF6B,CXCL11,CX3CL1,CSF2,IL32,CCL20
KEGG	Measles	KEGG:05162	0.0305065	1.51561	138	176	11	7590	MX1,OAS2,OAS1,DDX58,STAT1,IRF9,IRF7,TNFAIP3,EIF2AK2,NFKBIA,STAT2
KEGG	Kaposi sarcoma-associated herpesvirus infection	KEGG:05167	0.0326368	1.48629	186	176	13	7590	HLA-B,CSF2,STAT1,IRF9,HLA-F,IRF7,CALML5,CXCL1,CLEC2B,HLA-C,EIF2AK2,NFKBIA,STAT2
KEGG	RIG-I-like receptor signaling pathway	KEGG:04622	0.0347059	1.4596	70	105	6	7590	CXCL10,DDX58,DHX58,ISG15,IRF7,TNF
KEGG	Rheumatoid arthritis	KEGG:05323	0.038453	1.41507	86	160	8	7590	LTB,CCL5,IL23A,CSF2,CCL20,TNF,CXCL1,TNFSF13B
REAC	Interferon alpha/beta signaling	REAC:R-HSA-909733	3.06753e-29	28.5132	66	149	26	10526	IFITM1,MX2,MX1,OAS2,IFI6,IFIT1,HLA-B,IFI27,IFITM3,IFIT3,OAS1,RSAD2,USP18,OASL,ISG15,IRF9,XAF1,HLA-F,IFITM2,IFIT2,IRF7,ISG20,PSMB8,IFI35,BST2,HLA-C
REAC	Interferon Signaling	REAC:R-HSA-913531	1.4881e-28	27.8274	192	159	37	10526	IFITM1,MX2,UBE2L6,MX1,OAS2,IFI6,IFIT1,HLA-B,VCAM1,IFI27,IFITM3,GBP4,IFIT3,OAS1,DDX58,RSAD2,USP18,OASL,STAT1,GBP1,ISG15,IRF9,TRIM29,SP100,XAF1,HLA-F,IFITM2,IFIT2,IRF7,ISG20,PML,PSMB8,IFI35,BST2,HLA-C,TRIM21,EIF2AK2
REAC	Cytokine Signaling in Immune system	REAC:R-HSA-1280215	8.34646e-25	24.0785	680	177	59	10526	IFITM1,LTB,MX2,CXCL10,CCL5,UBE2L6,MX1,OAS2,IFI6,IFIT1,HLA-B,VCAM1,IL23A,PSMB9,TNFRSF6B,IFI27,IFITM3,GBP4,IFIT3,OAS1,DDX58,RSAD2,USP18,OASL,CSF2,ITGAM,STAT1,IL32,NFKB2,BIRC3,GBP1,ISG15,CCL20,IRF9,TRIM29,SP100,XAF1,HLA-F,IFITM2,IFIT2,IRF7,ISG20,RELB,TNF,LGALS9,PML,PSMB8,CXCL1,IFI35,IL7R,BST2,HLA-C,TRIM21,EIF2AK2,TNFSF13B,IL1R2,NFKBIA,STAT2,SMAD3
REAC	Immune System	REAC:R-HSA-168256	1.2301e-14	13.9101	2034	68	45	10526	IFITM1,LTB,MX2,CXCL10,CCL5,UBE2L6,MX1,OAS2,IFI6,IFIT1,HLA-B,VCAM1,IL23A,PSMB9,ICAM2,TNFRSF6B,IFI27,PI3,IFITM3,GBP4,IFIT3,OAS1,TAP1,DDX58,RSAD2,USP18,NCF2,OASL,CSF2,ITGAM,CFB,PLAU,STAT1,DHX58,CD74,IL32,NFKB2,BIRC3,GBP1,ISG15,CCL20,CTSE,IRF9,TRIM29,SP100
REAC	Antiviral mechanism by IFN-stimulated genes	REAC:R-HSA-1169410	3.19281e-10	9.49583	79	63	11	10526	MX2,UBE2L6,MX1,OAS2,IFIT1,OAS1,DDX58,USP18,OASL,STAT1,ISG15
REAC	Interferon gamma signaling	REAC:R-HSA-877300	5.59026e-10	9.25257	86	156	15	10526	OAS2,HLA-B,VCAM1,GBP4,OAS1,OASL,GBP1,IRF9,TRIM29,SP100,HLA-F,IRF7,PML,HLA-C,TRIM21
REAC	ISG15 antiviral mechanism	REAC:R-HSA-1169408	2.82198e-06	5.54945	71	63	8	10526	MX2,UBE2L6,MX1,IFIT1,DDX58,USP18,STAT1,ISG15
REAC	OAS antiviral response	REAC:R-HSA-8983711	8.42863e-06	5.07424	9	41	4	10526	OAS2,OAS1,DDX58,OASL
REAC	Interleukin-10 signaling	REAC:R-HSA-6783783	0.00177858	2.74993	45	163	7	10526	CXCL10,CCL5,CSF2,CCL20,TNF,CXCL1,IL1R2
REAC	Chemokine receptors bind chemokines	REAC:R-HSA-380108	0.00255899	2.59193	48	161	7	10526	CXCL10,CCL5,CXCL11,CX3CL1,CCL20,CXCL1,CXCL16
REAC	Antigen Presentation: Folding, assembly and peptide loading of class I MHC	REAC:R-HSA-983170	0.00622572	2.20581	24	149	5	10526	HLA-B,TAP1,HLA-F,ERAP1,HLA-C
REAC	TNFR2 non-canonical NF-kB pathway	REAC:R-HSA-5668541	0.00691609	2.16014	100	160	9	10526	LTB,PSMB9,TNFRSF6B,NFKB2,BIRC3,RELB,TNF,PSMB8,TNFSF13B
REAC	DDX58/IFIH1-mediated induction of interferon-alpha/beta	REAC:R-HSA-168928	0.00872288	2.05934	78	118	7	10526	UBE2L6,DDX58,DHX58,NFKB2,ISG15,IRF7,TNFAIP3
REAC	Signaling by Interleukins	REAC:R-HSA-449147	0.0313505	1.50376	461	64	11	10526	CXCL10,CCL5,VCAM1,IL23A,PSMB9,CSF2,ITGAM,STAT1,IL32,NFKB2,CCL20
REAC	Antigen processing-Cross presentation	REAC:R-HSA-1236975	0.0354531	1.45035	98	157	8	10526	HLA-B,PSMB9,TAP1,NCF2,HLA-F,PSMB8,HLA-C,ITGAV
WP	Type II interferon signaling (IFNG)	WP:WP619	1.96495e-10	9.70665	37	89	11	6207	CXCL10,IFI6,HLA-B,PSMB9,OAS1,TAP1,STAT1,GBP1,ISG15,IRF9,IFIT2
WP	The human immune response to tuberculosis	WP:WP4197	7.82061e-10	9.10676	23	176	11	6207	IFITM1,MX1,IFIT1,IFIT3,OAS1,TAP1,STAT1,IRF9,PSMB8,IFI35,STAT2
WP	Non-genomic actions of 1,25 dihydroxyvitamin D3	WP:WP4341	2.58591e-05	4.58739	70	106	10	6207	IFI44L,OAS2,RSAD2,CAV1,STAT1,NFKB2,ISG15,RELB,TNF,ETS1
WP	Ebola Virus Pathway on Host	WP:WP4217	0.000457443	3.33966	128	159	14	6207	HLA-B,ICAM2,DDX58,CAV1,STAT1,NFKB2,AXL,HLA-F,IRF7,RELB,BST2,HLA-C,ITGAV,EIF2AK2
WP	Photodynamic therapy-induced NF-kB survival signaling	WP:WP3617	0.00246417	2.60833	35	105	6	6207	VCAM1,CSF2,NFKB2,BIRC3,RELB,TNF
WP	EBV LMP1 signaling	WP:WP262	0.0385092	1.41444	23	172	5	6207	CCL5,NFKB2,CCL20,TNF,NFKBIA
WP	miRNAs involvement in the immune response in sepsis	WP:WP4329	0.0397335	1.40084	37	105	5	6207	VCAM1,NFKB2,IRF7,RELB,TNF

## Sheet: NOD2
HIT	ORF	Fold Change (log(2))	Z-value	gene ID
MT1H	NOD2+	3.67629	4.78511	4496
IL32	NOD2+	3.414	4.92265	9235
MT1B	NOD2+	3.33181	4.10961	4490
SPRR3	NOD2+	3.30917	4.45147	6707
UBD	NOD2+	2.84769	5.60107	10537
NOD2	NOD2+	2.81632	7.81334	64127
C3	NOD2+	2.55948	5.43061	718
CCL20	NOD2+	2.35706	4.42333	6364
CXCL8	NOD2+	2.22506	6.18101	3576
IL23A	NOD2+	2.18167	7.37981	51561
SPRR1A	NOD2+	2.14386	7.76076	6698
CXCL1	NOD2+	2.06727	7.32527	2919
PI3	NOD2+	1.87499	5.15948	5266
TUBB3	NOD2+	1.71573	4.27171	10381
CXCL3	NOD2+	1.5309	7.50232	2921
CD83	NOD2+	1.42377	5.37517	9308
NFKBIA	NOD2+	1.09911	6.59087	4792
ADGRE1	NOD2+	1.099	4.7417	2015
HDAC9	NOD2+	1.04296	4.25921	9734
WFDC2	NOD2+	1.0189	4.15125	10406
KRT24	NOD2+	1.0078	4.10063	192666

## Sheet: NOD2 annotations
source	term_name	term_id	adjusted_p_value	negative_log10_of_adjusted_p_value	term_size	query_size	intersection_size	effective_domain_size	intersections
GO:MF	cytokine activity	GO:0005125	4.49915e-06	5.34687	220	15	6	18098	IL32,CCL20,CXCL8,IL23A,CXCL1,CXCL3
GO:MF	chemokine activity	GO:0008009	2.06925e-05	4.68419	49	15	4	18098	CCL20,CXCL8,CXCL1,CXCL3
GO:MF	chemokine receptor binding	GO:0042379	6.98074e-05	4.1561	66	15	4	18098	CCL20,CXCL8,CXCL1,CXCL3
GO:MF	receptor ligand activity	GO:0048018	0.000466893	3.33078	483	15	6	18098	IL32,CCL20,CXCL8,IL23A,CXCL1,CXCL3
GO:MF	signaling receptor activator activity	GO:0030546	0.000501674	3.29958	489	15	6	18098	IL32,CCL20,CXCL8,IL23A,CXCL1,CXCL3
GO:MF	G protein-coupled receptor binding	GO:0001664	0.000701266	3.15412	277	15	5	18098	C3,CCL20,CXCL8,CXCL1,CXCL3
GO:MF	receptor regulator activity	GO:0030545	0.000800785	3.09648	530	15	6	18098	IL32,CCL20,CXCL8,IL23A,CXCL1,CXCL3
GO:MF	cytokine receptor binding	GO:0005126	0.000820343	3.086	286	15	5	18098	CCL20,CXCL8,IL23A,CXCL1,CXCL3
GO:MF	signaling receptor binding	GO:0005102	0.0055457	2.25604	1652	15	8	18098	IL32,C3,CCL20,CXCL8,IL23A,CXCL1,TUBB3,CXCL3
GO:MF	molecular function regulator	GO:0098772	0.0109175	1.96188	1811	15	8	18098	IL32,C3,CCL20,CXCL8,IL23A,CXCL1,PI3,CXCL3
GO:MF	structural constituent of epidermis	GO:0030280	0.018573	1.73112	16	13	2	18098	SPRR1A,PI3
GO:BP	immune response	GO:0006955	1.74485e-05	4.75824	2259	18	13	17816	IL32,UBD,NOD2,C3,CCL20,CXCL8,IL23A,CXCL1,PI3,CXCL3,CD83,NFKBIA,ADGRE1
GO:BP	defense response	GO:0006952	3.1005e-05	4.50857	1726	19	12	17816	IL32,UBD,NOD2,C3,CCL20,CXCL8,IL23A,CXCL1,CXCL3,CD83,NFKBIA,HDAC9
GO:BP	neutrophil chemotaxis	GO:0030593	3.14918e-05	4.5018	104	15	5	17816	CCL20,CXCL8,IL23A,CXCL1,CXCL3
GO:BP	inflammatory response	GO:0006954	3.97746e-05	4.40039	740	19	9	17816	NOD2,C3,CCL20,CXCL8,IL23A,CXCL1,CXCL3,NFKBIA,HDAC9
GO:BP	neutrophil migration	GO:1990266	5.70267e-05	4.24392	117	15	5	17816	CCL20,CXCL8,IL23A,CXCL1,CXCL3
GO:BP	granulocyte chemotaxis	GO:0071621	7.33343e-05	4.13469	123	15	5	17816	CCL20,CXCL8,IL23A,CXCL1,CXCL3
GO:BP	granulocyte migration	GO:0097530	0.000140391	3.85266	140	15	5	17816	CCL20,CXCL8,IL23A,CXCL1,CXCL3
GO:BP	response to bacterium	GO:0009617	0.000182735	3.73818	705	17	8	17816	NOD2,C3,CCL20,CXCL8,IL23A,CXCL1,CXCL3,NFKBIA
GO:BP	immune system process	GO:0002376	0.000269764	3.56902	3177	19	14	17816	IL32,UBD,NOD2,C3,CCL20,CXCL8,IL23A,CXCL1,PI3,CXCL3,CD83,NFKBIA,ADGRE1,HDAC9
GO:BP	response to other organism	GO:0051707	0.00036358	3.4394	1507	17	10	17816	UBD,NOD2,C3,CCL20,CXCL8,IL23A,CXCL1,PI3,CXCL3,NFKBIA
GO:BP	response to external biotic stimulus	GO:0043207	0.000368165	3.43396	1509	17	10	17816	UBD,NOD2,C3,CCL20,CXCL8,IL23A,CXCL1,PI3,CXCL3,NFKBIA
GO:BP	response to biotic stimulus	GO:0009607	0.000422091	3.37459	1531	17	10	17816	UBD,NOD2,C3,CCL20,CXCL8,IL23A,CXCL1,PI3,CXCL3,NFKBIA
GO:BP	cytokine-mediated signaling pathway	GO:0019221	0.000438573	3.35796	790	17	8	17816	IL32,NOD2,CCL20,CXCL8,IL23A,CXCL1,CXCL3,NFKBIA
GO:BP	response to stress	GO:0006950	0.000544868	3.26371	4033	17	14	17816	MT1H,IL32,MT1B,SPRR3,UBD,NOD2,C3,CCL20,CXCL8,IL23A,CXCL1,CXCL3,CD83,NFKBIA
GO:BP	response to cytokine	GO:0034097	0.00077097	3.11296	1207	17	9	17816	IL32,UBD,NOD2,CCL20,CXCL8,IL23A,CXCL1,CXCL3,NFKBIA
GO:BP	humoral immune response	GO:0006959	0.000853254	3.06892	365	16	6	17816	C3,CXCL8,CXCL1,PI3,CXCL3,CD83
GO:BP	myeloid leukocyte migration	GO:0097529	0.00103217	2.98625	209	15	5	17816	CCL20,CXCL8,IL23A,CXCL1,CXCL3
GO:BP	chemokine-mediated signaling pathway	GO:0070098	0.00129934	2.88628	88	15	4	17816	CCL20,CXCL8,CXCL1,CXCL3
GO:BP	leukocyte chemotaxis	GO:0030595	0.00133026	2.87606	220	15	5	17816	CCL20,CXCL8,IL23A,CXCL1,CXCL3
GO:BP	response to chemokine	GO:1990868	0.00192203	2.71624	97	15	4	17816	CCL20,CXCL8,CXCL1,CXCL3
GO:BP	cellular response to chemokine	GO:1990869	0.00192203	2.71624	97	15	4	17816	CCL20,CXCL8,CXCL1,CXCL3
GO:BP	cellular response to lipopolysaccharide	GO:0071222	0.0020866	2.68056	209	17	5	17816	NOD2,CXCL8,CXCL1,CXCL3,NFKBIA
GO:BP	cellular response to molecule of bacterial origin	GO:0071219	0.00245437	2.61006	216	17	5	17816	NOD2,CXCL8,CXCL1,CXCL3,NFKBIA
GO:BP	detoxification of copper ion	GO:0010273	0.00307053	2.51279	14	3	2	17816	MT1H,MT1B
GO:BP	stress response to copper ion	GO:1990169	0.00307053	2.51279	14	3	2	17816	MT1H,MT1B
GO:BP	cellular response to biotic stimulus	GO:0071216	0.00403619	2.39403	239	17	5	17816	NOD2,CXCL8,CXCL1,CXCL3,NFKBIA
GO:BP	stress response to metal ion	GO:0097501	0.00404875	2.39268	16	3	2	17816	MT1H,MT1B
GO:BP	detoxification of inorganic compound	GO:0061687	0.00404875	2.39268	16	3	2	17816	MT1H,MT1B
GO:BP	positive regulation of interleukin-10 production	GO:0032733	0.00469748	2.32814	31	16	3	17816	NOD2,IL23A,CD83
GO:BP	antimicrobial humoral response	GO:0019730	0.00513486	2.28947	124	15	4	17816	CXCL8,CXCL1,PI3,CXCL3
GO:BP	cellular response to cytokine stimulus	GO:0071345	0.00595126	2.22539	1114	17	8	17816	IL32,NOD2,CCL20,CXCL8,IL23A,CXCL1,CXCL3,NFKBIA
GO:BP	cell chemotaxis	GO:0060326	0.00631638	2.19953	302	15	5	17816	CCL20,CXCL8,IL23A,CXCL1,CXCL3
GO:BP	cellular response to zinc ion	GO:0071294	0.00779209	2.10835	22	3	2	17816	MT1H,MT1B
GO:BP	regulation of signaling receptor activity	GO:0010469	0.00953006	2.0209	597	15	6	17816	IL32,CCL20,CXCL8,IL23A,CXCL1,CXCL3
GO:BP	cellular response to copper ion	GO:0071280	0.0127478	1.89456	28	3	2	17816	MT1H,MT1B
GO:BP	chemotaxis	GO:0006935	0.0135901	1.86678	635	15	6	17816	CCL20,CXCL8,IL23A,CXCL1,TUBB3,CXCL3
GO:BP	taxis	GO:0042330	0.0139628	1.85503	638	15	6	17816	CCL20,CXCL8,IL23A,CXCL1,TUBB3,CXCL3
GO:BP	cornification	GO:0070268	0.0140548	1.85217	111	21	4	17816	SPRR3,SPRR1A,PI3,KRT24
GO:BP	response to external stimulus	GO:0009605	0.0144241	1.84091	2842	17	11	17816	UBD,NOD2,C3,CCL20,CXCL8,IL23A,CXCL1,PI3,TUBB3,CXCL3,NFKBIA
GO:BP	regulation of interleukin-10 production	GO:0032653	0.0167976	1.77475	47	16	3	17816	NOD2,IL23A,CD83
GO:BP	peptide cross-linking	GO:0018149	0.0190345	1.72046	61	13	3	17816	SPRR3,SPRR1A,PI3
GO:BP	interleukin-10 production	GO:0032613	0.019065	1.71976	49	16	3	17816	NOD2,IL23A,CD83
GO:BP	cellular zinc ion homeostasis	GO:0006882	0.0200608	1.69765	35	3	2	17816	MT1H,MT1B
GO:BP	positive regulation of inflammatory response	GO:0050729	0.0203724	1.69096	153	17	4	17816	NOD2,C3,IL23A,NFKBIA
GO:BP	response to lipopolysaccharide	GO:0032496	0.0218566	1.66042	338	17	5	17816	NOD2,CXCL8,CXCL1,CXCL3,NFKBIA
GO:BP	cellular response to cadmium ion	GO:0071276	0.0224529	1.64873	37	3	2	17816	MT1H,MT1B
GO:BP	zinc ion homeostasis	GO:0055069	0.0224529	1.64873	37	3	2	17816	MT1H,MT1B
GO:BP	response to molecule of bacterial origin	GO:0002237	0.0265935	1.57522	352	17	5	17816	NOD2,CXCL8,CXCL1,CXCL3,NFKBIA
GO:BP	response to copper ion	GO:0046688	0.0318842	1.49642	44	3	2	17816	MT1H,MT1B
GO:BP	cellular response to interleukin-1	GO:0071347	0.0394944	1.40346	181	17	4	17816	NOD2,CCL20,CXCL8,NFKBIA
GO:BP	response to chemical	GO:0042221	0.0485691	1.31364	4777	19	14	17816	MT1H,IL32,MT1B,UBD,NOD2,CCL20,CXCL8,IL23A,CXCL1,TUBB3,CXCL3,CD83,NFKBIA,HDAC9
GO:BP	leukocyte activation	GO:0045321	0.048982	1.30996	1292	19	8	17816	UBD,NOD2,C3,CXCL8,IL23A,CXCL1,CD83,HDAC9
GO:CC	cornified envelope	GO:0001533	0.00206842	2.68436	64	13	3	18797	SPRR3,SPRR1A,PI3
GO:CC	extracellular region part	GO:0044421	0.0207284	1.68344	3732	15	10	18797	IL32,SPRR3,C3,CCL20,CXCL8,IL23A,CXCL1,PI3,TUBB3,CXCL3
GO:CC	perinuclear region of cytoplasm	GO:0048471	0.0421096	1.37562	716	4	3	18797	MT1H,MT1B,SPRR3
KEGG	Legionellosis	KEGG:05134	5.63431e-06	5.24916	55	17	5	7590	C3,CXCL8,CXCL1,CXCL3,NFKBIA
KEGG	IL-17 signaling pathway	KEGG:04657	7.18091e-05	4.14382	91	17	5	7590	CCL20,CXCL8,CXCL1,CXCL3,NFKBIA
KEGG	TNF signaling pathway	KEGG:04668	0.000184278	3.73453	110	17	5	7590	NOD2,CCL20,CXCL1,CXCL3,NFKBIA
KEGG	Rheumatoid arthritis	KEGG:05323	0.000416034	3.38087	86	12	4	7590	CCL20,CXCL8,IL23A,CXCL1
KEGG	Cytokine-cytokine receptor interaction	KEGG:04060	0.000673844	3.17144	292	15	6	7590	IL32,CCL20,CXCL8,IL23A,CXCL1,CXCL3
KEGG	NOD-like receptor signaling pathway	KEGG:04621	0.00168649	2.77302	173	17	5	7590	NOD2,CXCL8,CXCL1,CXCL3,NFKBIA
KEGG	Viral protein interaction with cytokine and cytokine receptor	KEGG:04061	0.00187501	2.727	98	15	4	7590	CCL20,CXCL8,CXCL1,CXCL3
KEGG	Kaposi sarcoma-associated herpesvirus infection	KEGG:05167	0.00239088	2.62144	186	17	5	7590	C3,CXCL8,CXCL1,CXCL3,NFKBIA
KEGG	Chemokine signaling pathway	KEGG:04062	0.00251694	2.59913	188	17	5	7590	CCL20,CXCL8,CXCL1,CXCL3,NFKBIA
KEGG	Pertussis	KEGG:05133	0.00645302	2.19024	76	10	3	7590	C3,CXCL8,IL23A
KEGG	Mineral absorption	KEGG:04978	0.00775144	2.11062	51	3	2	7590	MT1H,MT1B
KEGG	Shigellosis	KEGG:05131	0.0219334	1.65889	65	17	3	7590	NOD2,CXCL8,NFKBIA
KEGG	Epithelial cell signaling in Helicobacter pylori infection	KEGG:05120	0.0250608	1.60101	68	17	3	7590	CXCL8,CXCL1,NFKBIA
KEGG	Salmonella infection	KEGG:05132	0.031685	1.49915	84	15	3	7590	CXCL8,CXCL1,CXCL3
REAC	Chemokine receptors bind chemokines	REAC:R-HSA-380108	0.000135341	3.86857	48	15	4	10526	CCL20,CXCL8,CXCL1,CXCL3
REAC	Metallothioneins bind metals	REAC:R-HSA-5661231	0.000804598	3.09442	11	3	2	10526	MT1H,MT1B
REAC	Signaling by Interleukins	REAC:R-HSA-449147	0.00105916	2.97504	461	17	7	10526	IL32,NOD2,CCL20,CXCL8,IL23A,CXCL1,NFKBIA
REAC	Peptide ligand-binding receptors	REAC:R-HSA-375276	0.00114778	2.94014	186	15	5	10526	C3,CCL20,CXCL8,CXCL1,CXCL3
REAC	Response to metal ions	REAC:R-HSA-5660526	0.00133099	2.87582	14	3	2	10526	MT1H,MT1B
REAC	Interleukin-10 signaling	REAC:R-HSA-6783783	0.00422646	2.37402	45	12	3	10526	CCL20,CXCL8,CXCL1
REAC	Cytokine Signaling in Immune system	REAC:R-HSA-1280215	0.0126827	1.89679	680	12	6	10526	IL32,NOD2,CCL20,CXCL8,IL23A,CXCL1
REAC	Class A/1 (Rhodopsin-like receptors)	REAC:R-HSA-373076	0.0156557	1.80533	319	15	5	10526	C3,CCL20,CXCL8,CXCL1,CXCL3
REAC	GPCR ligand binding	REAC:R-HSA-500792	0.0193363	1.71363	451	18	6	10526	C3,CCL20,CXCL8,CXCL1,CXCL3,ADGRE1
REAC	Formation of the cornified envelope	REAC:R-HSA-6809371	0.0287472	1.5414	128	21	4	10526	SPRR3,SPRR1A,PI3,KRT24
REAC	G alpha (i) signalling events	REAC:R-HSA-418594	0.0462853	1.33456	401	15	5	10526	C3,CCL20,CXCL8,CXCL1,CXCL3
WP	EBV LMP1 signaling	WP:WP262	0.00231563	2.63533	23	17	3	6207	CCL20,CXCL8,NFKBIA
WP	Zinc homeostasis	WP:WP3529	0.00774729	2.11085	36	3	2	6207	MT1H,MT1B
WP	Copper homeostasis	WP:WP3286	0.0156537	1.80538	51	3	2	6207	MT1H,MT1B
WP	Cells and Molecules involved in local acute inflammatory response	WP:WP4493	0.0199167	1.70078	17	9	2	6207	C3,CXCL8

## Sheet: ZFP36L1
HIT	ORF	Fold Change (log(2))	Z-value	gene ID
IFI44L	ZFP36L1+	6.66876	10.0418	10964
IFITM1	ZFP36L1+	6.49112	8.02249	8519
SLC15A3	ZFP36L1+	5.96124	10.4707	51296
EPSTI1	ZFP36L1+	5.88502	7.70849	94240
MX2	ZFP36L1+	5.65799	9.46455	4600
HLA-B	ZFP36L1+	5.61365	8.8394	3106
UBE2L6	ZFP36L1+	5.5262	6.30171	9246
LTB	ZFP36L1+	5.20796	10.8541	4050
IFI6	ZFP36L1+	5.17813	11.3839	2537
AXL	ZFP36L1+	5.13545	8.7101	558
IL32	ZFP36L1+	4.91202	8.67444	9235
FGFBP1	ZFP36L1+	4.81649	8.55609	9982
MX1	ZFP36L1+	4.7096	8.9405	4599
IFIT1	ZFP36L1+	4.5762	10.1243	3434
OAS2	ZFP36L1+	4.46673	10.1149	4939
PSMB9	ZFP36L1+	4.43586	8.02363	5698
PLAU	ZFP36L1+	4.3572	11.0673	5328
LAMP3	ZFP36L1+	4.17951	8.91461	27074
TNF	ZFP36L1+	4.06509	13.0802	7124
CST6	ZFP36L1+	4.0379	10.6249	1474
FLNC	ZFP36L1+	4.0053	12.7544	2318
CD74	ZFP36L1+	3.99335	8.44743	972
HDAC9	ZFP36L1+	3.92608	8.2266	9734
KRT81	ZFP36L1+	3.91494	7.89128	3887
CXCL10	ZFP36L1+	3.89944	7.99089	3627
RTP4	ZFP36L1+	3.87933	8.1473	64108
GBP1	ZFP36L1+	3.84806	7.00981	2633
IFIT3	ZFP36L1+	3.79172	8.20882	3437
RSAD2	ZFP36L1+	3.75129	7.34939	91543
IFITM3	ZFP36L1+	3.73582	10.2363	10410
IFI27	ZFP36L1+	3.65022	5.61292	3429
IGFL1	ZFP36L1+	3.64668	11.2988	374918
IFI44	ZFP36L1+	3.63641	10.0375	10561
KRT16	ZFP36L1+	3.63149	8.40588	3868
EVA1A	ZFP36L1+	3.61274	11.1869	84141
ICAM2	ZFP36L1+	3.60946	8.88461	3384
MARCH4	ZFP36L1+	3.60672	14.0939	57574
ZFP36L1	ZFP36L1+	3.59704	26.8077	677
TNFAIP3	ZFP36L1+	3.57209	10.4259	7128
KRTAP3-1	ZFP36L1+	3.57205	9.75081	83896
CALB1	ZFP36L1+	3.55109	7.95285	793
CAV1	ZFP36L1+	3.49705	8.87019	857
APCDD1L	ZFP36L1+	3.46785	10.099	164284
IFIH1	ZFP36L1+	3.42678	11.2701	64135
RAB3IL1	ZFP36L1+	3.42169	9.93142	5866
ANKRD1	ZFP36L1+	3.41488	7.24029	27063
NEURL3	ZFP36L1+	3.40963	7.15812	93082
DDX60	ZFP36L1+	3.39349	6.48324	55601
RASGRP3	ZFP36L1+	3.39039	8.61082	25780
SLC26A4	ZFP36L1+	3.37419	8.48217	5172
SLC22A4	ZFP36L1+	3.33992	6.42855	6583
PHACTR3	ZFP36L1+	3.32455	7.23917	116154
UBD	ZFP36L1+	3.32037	7.99852	10537
CADM4	ZFP36L1+	3.31365	7.98458	199731
GALNT5	ZFP36L1+	3.30677	8.06706	11227
IL4I1	ZFP36L1+	3.20867	7.05408	259307
CXCL11	ZFP36L1+	3.19258	6.74123	6373
SERPINB7	ZFP36L1+	3.17169	6.7393	8710
NAV2	ZFP36L1+	3.15243	7.11344	89797
NAV3	ZFP36L1+	3.13122	9.24268	89795
WWTR1	ZFP36L1+	3.09639	10.0462	25937
DDX58	ZFP36L1+	3.0869	11.8358	23586
OBSCN	ZFP36L1+	3.07665	13.9156	84033
GAS6	ZFP36L1+	3.05558	7.06405	2621
IL23A	ZFP36L1+	3.0488	10.313	51561
TMEM140	ZFP36L1+	3.0192	5.75079	55281
CD83	ZFP36L1+	3.00721	6.55098	9308
CALD1	ZFP36L1+	2.99594	8.29026	800
ELFN2	ZFP36L1+	2.9843	9.4793	114794
DUSP10	ZFP36L1+	2.97299	7.0286	11221
CLTRN	ZFP36L1+	2.96909	7.55602	57393
GJB4	ZFP36L1+	2.96639	5.80487	127534
LAMC2	ZFP36L1+	2.95934	6.33829	3918
ADRB2	ZFP36L1+	2.95914	7.89584	154
TRAF1	ZFP36L1+	2.9571	10.1336	7185
OAS1	ZFP36L1+	2.95274	6.76674	4938
STAT1	ZFP36L1+	2.94287	15.4726	6772
ANXA8L1	ZFP36L1+	2.92914	8.19641	728113
KRT17	ZFP36L1+	2.91597	7.89221	3872
CPVL	ZFP36L1+	2.89161	5.30693	54504
SP110	ZFP36L1+	2.88201	11.6192	3431
DMKN	ZFP36L1+	2.85036	8.11966	93099
PLEKHA4	ZFP36L1+	2.84205	8.87726	57664
FRMD6	ZFP36L1+	2.838	7.71842	122786
SP100	ZFP36L1+	2.8376	6.20678	6672
CASP1	ZFP36L1+	2.83517	5.72912	834
IFI16	ZFP36L1+	2.83045	5.63088	3428
WFDC21P	ZFP36L1+	2.82523	7.21017	645638
CYR61	ZFP36L1+	2.79617	8.3921	3491
CSF2	ZFP36L1+	2.796	8.06607	1437
RNF144A	ZFP36L1+	2.78922	7.69027	9781
C6orf15	ZFP36L1+	2.77858	6.45282	29113
KRTAP2-3	ZFP36L1+	2.75521	8.11394	730755
ACTA2	ZFP36L1+	2.74372	6.20302	59
MERTK	ZFP36L1+	2.72907	5.75997	10461
CCL5	ZFP36L1+	2.72819	5.27978	6352
IL1RN	ZFP36L1+	2.72805	6.40808	3557
C4BPB	ZFP36L1+	2.71223	6.00522	725
PI3	ZFP36L1+	2.70634	6.66876	5266
CAVIN2	ZFP36L1+	2.70327	5.46314	8436
MR1	ZFP36L1+	2.69996	6.14441	3140
PARP9	ZFP36L1+	2.69976	9.80797	83666
SLFN5	ZFP36L1+	2.69679	6.21908	162394
EMP3	ZFP36L1+	2.67028	11.3873	2014
C10orf55	ZFP36L1+	2.6605	6.02133	414236
KRT40	ZFP36L1+	2.64982	6.08548	125115
PHLDB2	ZFP36L1+	2.63679	4.14624	90102
GPR87	ZFP36L1+	2.63068	5.71873	53836
CYP2J2	ZFP36L1+	2.61108	5.02969	1573
USP18	ZFP36L1+	2.60304	7.49949	11274
NFATC2	ZFP36L1+	2.59374	9.87248	4773
UBA7	ZFP36L1+	2.59127	7.37506	7318
ETS1	ZFP36L1+	2.59102	13.3238	2113
KLHL5	ZFP36L1+	2.5881	6.0288	51088
ISG15	ZFP36L1+	2.56415	12.7938	9636
PML	ZFP36L1+	2.55887	8.05812	5371
GPX8	ZFP36L1+	2.52028	6.71457	493869
DHX58	ZFP36L1+	2.52024	4.96617	79132
IRF9	ZFP36L1+	2.50607	5.63225	10379
SOCS2	ZFP36L1+	2.50427	6.99911	8835
IFIT2	ZFP36L1+	2.4874	6.46845	3433
KRT24	ZFP36L1+	2.48436	10.1086	192666
TAP1	ZFP36L1+	2.48218	7.42336	6890
HLA-F	ZFP36L1+	2.46947	7.99001	3134
TMEM136	ZFP36L1+	2.46086	6.93034	219902
RORA	ZFP36L1+	2.45246	5.41999	6095
OASL	ZFP36L1+	2.44699	5.23305	8638
APOBEC3B	ZFP36L1+	2.44695	9.89672	9582
XAF1	ZFP36L1+	2.44496	11.5447	54739
FZD2	ZFP36L1+	2.43586	4.89476	2535
MAP2	ZFP36L1+	2.42683	5.07267	4133
VGLL1	ZFP36L1+	2.42409	7.28468	51442
CLIC5	ZFP36L1+	2.396	5.28539	53405
TRIM29	ZFP36L1+	2.39174	10.44	23650
BIRC3	ZFP36L1+	2.34966	6.87702	330
FSCN1	ZFP36L1+	2.3381	10.8951	6624
DRAM1	ZFP36L1+	2.33641	5.00777	55332
APOBEC3G	ZFP36L1+	2.33373	9.88978	60489
RELB	ZFP36L1+	2.31945	7.256	5971
DUSP5	ZFP36L1+	2.31235	7.24343	1847
TAGLN	ZFP36L1+	2.30796	4.85265	6876
IRF7	ZFP36L1+	2.30292	16.8534	3665
IFITM2	ZFP36L1+	2.29586	9.31495	10581
PDLIM4	ZFP36L1+	2.28834	5.13454	8572
IL7R	ZFP36L1+	2.28816	6.5779	3575
LMO2	ZFP36L1+	2.27396	4.71107	4005
SLCO3A1	ZFP36L1+	2.26424	5.85624	28232
TMEM25	ZFP36L1+	2.2623	6.6321	84866
DSE	ZFP36L1+	2.26045	5.03058	29940
AHNAK2	ZFP36L1+	2.26001	4.39724	113146
BACH2	ZFP36L1+	2.25701	4.8637	60468
SLC4A11	ZFP36L1+	2.23974	6.07945	83959
CAV3	ZFP36L1+	2.2385	8.51619	859
TNNC1	ZFP36L1+	2.23336	7.66564	7134
PKIB	ZFP36L1+	2.22888	8.95413	5570
BIK	ZFP36L1+	2.22211	5.68195	638
HELZ2	ZFP36L1+	2.21251	8.64046	85441
PARP10	ZFP36L1+	2.21099	6.12551	84875
TGFB1I1	ZFP36L1+	2.20593	6.48294	7041
PARP14	ZFP36L1+	2.20264	11.0207	54625
CNN3	ZFP36L1+	2.19211	5.29548	1266
TRIP6	ZFP36L1+	2.17864	10.9678	7205
SUSD3	ZFP36L1+	2.16524	4.77523	203328
NCF2	ZFP36L1+	2.15701	4.15358	4688
FOSL1	ZFP36L1+	2.15394	5.03115	8061
CFB	ZFP36L1+	2.15064	4.34584	629
ANXA6	ZFP36L1+	2.15013	7.61534	309
MICB	ZFP36L1+	2.147	4.38466	4277
GBP4	ZFP36L1+	2.141	4.269	115361
C15orf48	ZFP36L1+	2.13899	4.39123	84419
HLA-C	ZFP36L1+	2.12041	10.796	3107
KRT7	ZFP36L1+	2.11793	5.65857	3855
ARHGAP31	ZFP36L1+	2.11043	6.48196	57514
FGD2	ZFP36L1+	2.08132	5.71863	221472
PLSCR1	ZFP36L1+	2.07498	9.61105	5359
ISG20	ZFP36L1+	2.06226	4.92467	3669
ZNF185	ZFP36L1+	2.05197	8.5166	7739
PSORS1C1	ZFP36L1+	2.04845	9.01529	170679
APLF	ZFP36L1+	2.04725	7.61452	200558
EPB41L2	ZFP36L1+	2.03573	8.77435	2037
C19orf66	ZFP36L1+	2.03165	5.48471	55337
CAP2	ZFP36L1+	2.0206	7.11204	10486
JPH2	ZFP36L1+	2.01612	11.6101	57158
TCEAL3	ZFP36L1+	2.01094	6.78142	85012
MAP3K14	ZFP36L1+	2.004	11.2111	9020
IFI35	ZFP36L1+	2.00294	9.25162	3430
CST1	ZFP36L1+	1.99932	4.17866	1469
GJA3	ZFP36L1+	1.99897	4.74316	2700
SERTAD4	ZFP36L1+	1.99792	4.28256	56256
ECI2	ZFP36L1+	1.99573	4.54596	10455
PSMB8	ZFP36L1+	1.98998	6.9886	5696
NFKB2	ZFP36L1+	1.98184	5.78473	4791
FUT8	ZFP36L1+	1.96451	4.23861	2530
SORBS3	ZFP36L1+	1.95636	4.38857	10174
FJX1	ZFP36L1+	1.94772	7.32806	24147
SP140	ZFP36L1+	1.93566	5.43221	11262
CAPRIN2	ZFP36L1+	1.93544	5.80037	65981
LOC100288911	ZFP36L1+	1.92318	4.98681	100288911
FSTL3	ZFP36L1+	1.92234	5.96961	10272
LGALS1	ZFP36L1+	1.90829	5.75243	3956
DTNB	ZFP36L1+	1.90194	7.53714	1838
WNT3	ZFP36L1+	1.89378	4.93712	7473
PRSS23	ZFP36L1+	1.87915	5.91619	11098
ZBTB20	ZFP36L1+	1.87308	4.72563	26137
APOBEC3D	ZFP36L1+	1.87249	8.99643	140564
TACSTD2	ZFP36L1+	1.87147	9.84147	4070
KISS1	ZFP36L1+	1.87086	4.92052	3814
IL1R2	ZFP36L1+	1.85698	5.99733	7850
ADGRF1	ZFP36L1+	1.85625	5.11844	266977
UPK2	ZFP36L1+	1.84691	5.94009	7379
SLC2A12	ZFP36L1+	1.83856	5.69587	154091
SCEL	ZFP36L1+	1.83635	4.07608	8796
BST2	ZFP36L1+	1.8198	9.68049	684
CAVIN3	ZFP36L1+	1.80741	4.42762	112464
OPTN	ZFP36L1+	1.79562	5.88028	10133
SLC35G2	ZFP36L1+	1.79179	4.30176	80723
CREB5	ZFP36L1+	1.79064	7.20395	9586
DBN1	ZFP36L1+	1.7898	5.88895	1627
TSPAN4	ZFP36L1+	1.78191	9.1735	7106
TNFRSF6B	ZFP36L1+	1.77624	4.73777	8771
MIR193BHG	ZFP36L1+	1.77476	5.2767	100129781
ICAM1	ZFP36L1+	1.77473	5.81488	3383
DGKA	ZFP36L1+	1.77077	4.76829	1606
TAP2	ZFP36L1+	1.76606	5.33032	6891
NUAK2	ZFP36L1+	1.75663	5.96009	81788
SYT13	ZFP36L1+	1.75041	4.94211	57586
CA11	ZFP36L1+	1.73397	5.58059	770
SFN	ZFP36L1+	1.72711	11.5818	2810
IL6ST	ZFP36L1+	1.72169	11.0176	3572
TNC	ZFP36L1+	1.71988	4.84258	3371
LOXL4	ZFP36L1+	1.71937	5.94541	84171
CXCL16	ZFP36L1+	1.71503	10.1671	58191
ANKRD29	ZFP36L1+	1.71062	4.3625	147463
PARP12	ZFP36L1+	1.70929	10.8951	64761
SP140L	ZFP36L1+	1.69261	11.0232	93349
DPYSL3	ZFP36L1+	1.68775	4.90632	1809
PTGIR	ZFP36L1+	1.6859	7.6151	5739
IL18	ZFP36L1+	1.6763	6.47353	3606
PALLD	ZFP36L1+	1.67344	5.2134	23022
C11orf68	ZFP36L1+	1.67004	12.8631	83638
JDP2	ZFP36L1+	1.6676	4.61406	122953
GADD45B	ZFP36L1+	1.66748	4.7966	4616
S1PR2	ZFP36L1+	1.66501	6.49212	9294
DKK1	ZFP36L1+	1.66273	4.50822	22943
N4BP2L2	ZFP36L1+	1.65306	5.1379	10443
HPSE	ZFP36L1+	1.65188	5.10666	10855
SCARNA9	ZFP36L1+	1.64922	4.71197	619383
ZC3H12C	ZFP36L1+	1.64731	5.24934	85463
IFNB1	ZFP36L1+	1.64119	4.99884	3456
MT2A	ZFP36L1+	1.6365	4.47865	4502
TYMP	ZFP36L1+	1.63173	4.68198	1890
CAVIN1	ZFP36L1+	1.63122	6.79727	284119
TEC	ZFP36L1+	1.59559	7.89325	7006
KLHL22	ZFP36L1+	1.59522	7.04231	84861
UPP1	ZFP36L1+	1.59438	5.9689	7378
CLU	ZFP36L1+	1.59331	5.17142	1191
REC8	ZFP36L1+	1.59291	4.28083	9985
PHF11	ZFP36L1+	1.58598	8.86642	51131
PACS1	ZFP36L1+	1.58465	7.78008	55690
COL16A1	ZFP36L1+	1.58219	7.28	1307
ITGAM	ZFP36L1+	1.58215	5.91097	3684
SPIRE1	ZFP36L1+	1.57325	6.33778	56907
GPSM1	ZFP36L1+	1.56793	5.2691	26086
CXCL6	ZFP36L1+	1.56727	5.67309	6372
FLNA	ZFP36L1+	1.56565	6.29457	2316
RHOD	ZFP36L1+	1.56462	10.4658	29984
PIM1	ZFP36L1+	1.56384	4.97188	5292
ZDHHC14	ZFP36L1+	1.55681	4.77965	79683
DENND3	ZFP36L1+	1.55562	4.72785	22898
WFDC2	ZFP36L1+	1.54778	6.50469	10406
PDLIM7	ZFP36L1+	1.54141	7.19721	9260
MCUB	ZFP36L1+	1.5396	6.35368	55013
SLC8B1	ZFP36L1+	1.53667	6.06136	80024
TNNC2	ZFP36L1+	1.53467	4.81886	7125
MYL2	ZFP36L1+	1.53329	5.52307	4633
TSPAN5	ZFP36L1+	1.5267	6.59637	10098
LPIN1	ZFP36L1+	1.52259	4.02153	23175
CAV2	ZFP36L1+	1.52202	5.55439	858
SERPINE1	ZFP36L1+	1.52139	4.62552	5054
DISP2	ZFP36L1+	1.52108	5.38631	85455
VAV1	ZFP36L1+	1.51889	6.0494	7409
PPM1K	ZFP36L1+	1.51823	4.02628	152926
HLA-A	ZFP36L1+	1.51769	5.75824	3105
FGD6	ZFP36L1+	1.50515	5.55663	55785
STAT2	ZFP36L1+	1.49384	9.06541	6773
ENTPD4	ZFP36L1+	1.47791	4.39835	9583
SEMA3A	ZFP36L1+	1.47551	4.93372	10371
PKIG	ZFP36L1+	1.47173	6.21822	11142
COCH	ZFP36L1+	1.47045	4.57228	1690
HSP90AA1	ZFP36L1+	1.46523	4.75825	3320
KHDRBS3	ZFP36L1+	1.46337	5.32134	10656
CAST	ZFP36L1+	1.46275	5.87608	831
CTSL	ZFP36L1+	1.46001	5.48742	1514
SLC22A5	ZFP36L1+	1.45199	5.67045	6584
SLC9A2	ZFP36L1+	1.4502	4.99409	6549
ADARB1	ZFP36L1+	1.44402	4.32419	104
NNMT	ZFP36L1+	1.44281	4.3762	4837
GJB3	ZFP36L1+	1.43409	5.23398	2707
ERAP1	ZFP36L1+	1.43364	7.34483	51752
LACTB	ZFP36L1+	1.43107	5.64682	114294
ZNFX1	ZFP36L1+	1.43053	8.17563	57169
NFKB1	ZFP36L1+	1.41387	9.71947	4790
UAP1L1	ZFP36L1+	1.41177	4.14071	91373
MMP24	ZFP36L1+	1.39713	7.33455	10893
PODXL	ZFP36L1+	1.37941	7.90235	5420
NEXN	ZFP36L1+	1.37731	5.06258	91624
C1orf116	ZFP36L1+	1.37287	4.48343	79098
LAMA3	ZFP36L1+	1.37122	4.18004	3909
AP1S2	ZFP36L1+	1.37015	4.32905	8905
CD59	ZFP36L1+	1.36708	4.09313	966
TGFB1	ZFP36L1+	1.3653	5.12959	7040
CATSPER1	ZFP36L1+	1.36442	4.66057	117144
PPARD	ZFP36L1+	1.36252	8.49283	5467
RBMS2	ZFP36L1+	1.36104	11.7962	5939
CCDC84	ZFP36L1+	1.35772	7.76027	338657
RAB8B	ZFP36L1+	1.35183	6.20842	51762
ZC3HAV1	ZFP36L1+	1.35116	6.40639	56829
NAMPT	ZFP36L1+	1.35106	5.27949	10135
SMAD3	ZFP36L1+	1.3487	8.36865	4088
SH2B3	ZFP36L1+	1.34442	6.90589	10019
NMI	ZFP36L1+	1.3429	4.38794	9111
ADPRH	ZFP36L1+	1.33517	7.01501	141
TCEAL4	ZFP36L1+	1.33497	5.90822	79921
ME3	ZFP36L1+	1.33449	4.75202	10873
ACTRT3	ZFP36L1+	1.31771	7.1946	84517
CNTNAP1	ZFP36L1+	1.3175	7.93663	8506
EEF1A2	ZFP36L1+	1.31411	5.72756	1917
MYO1B	ZFP36L1+	1.31328	5.5779	4430
MOB3C	ZFP36L1+	1.31263	6.50665	148932
ADM	ZFP36L1+	1.31108	5.28907	133
LMTK3	ZFP36L1+	1.31063	5.24861	114783
CLDN9	ZFP36L1+	1.3079	4.63699	9080
CITED4	ZFP36L1+	1.29353	5.22982	163732
RGS10	ZFP36L1+	1.28216	7.02198	6001
SMIM29	ZFP36L1+	1.28176	5.4731	221491
SGSH	ZFP36L1+	1.28106	5.26128	6448
AGPAT3	ZFP36L1+	1.28079	8.22831	56894
C4orf36	ZFP36L1+	1.27716	4.47011	132989
FAM86FP	ZFP36L1+	1.27361	4.27376	653113
EIF2AK2	ZFP36L1+	1.27311	9.00193	5610
GCNA	ZFP36L1+	1.26232	4.47148	93953
DHDH	ZFP36L1+	1.25541	4.16734	27294
DYRK3	ZFP36L1+	1.24433	4.86014	8444
GLS2	ZFP36L1+	1.24368	5.36068	27165
APOBEC3F	ZFP36L1+	1.24359	4.18905	200316
KRT20	ZFP36L1+	1.24259	4.13075	54474
TTPAL	ZFP36L1+	1.24234	10.4611	79183
PRCP	ZFP36L1+	1.23992	6.76767	5547
TRIM5	ZFP36L1+	1.23972	4.08253	85363
ZNF862	ZFP36L1+	1.23499	4.00132	643641
JAK2	ZFP36L1+	1.23272	5.87276	3717
TIMP2	ZFP36L1+	1.23004	5.13596	7077
PEPD	ZFP36L1+	1.22782	6.62832	5184
HIP1	ZFP36L1+	1.22382	5.95227	3092
SVIL	ZFP36L1+	1.22236	6.3812	6840
MFGE8	ZFP36L1+	1.21841	5.08975	4240
IL7	ZFP36L1+	1.21831	4.75078	3574
SERPINE2	ZFP36L1+	1.21565	4.26128	5270
PXK	ZFP36L1+	1.21352	4.1051	54899
PGM1	ZFP36L1+	1.20839	5.30976	5236
ARMCX6	ZFP36L1+	1.20815	7.24983	54470
HLA-E	ZFP36L1+	1.2072	6.50348	3133
STXBP5	ZFP36L1+	1.2062	6.6311	134957
VCL	ZFP36L1+	1.20386	8.8013	7414
NFAT5	ZFP36L1+	1.19711	5.16705	10725
SALL4	ZFP36L1+	1.19608	5.24752	57167
DCBLD2	ZFP36L1+	1.19385	4.58873	131566
TMEM255B	ZFP36L1+	1.19295	4.40135	348013
LRRIQ4	ZFP36L1+	1.19113	4.3057	344657
ARHGEF28	ZFP36L1+	1.19098	4.46269	64283
TNS1	ZFP36L1+	1.18717	4.18435	7145
CCDC106	ZFP36L1+	1.18638	4.98354	29903
SIPA1	ZFP36L1+	1.18013	8.09445	6494
ABCA7	ZFP36L1+	1.17793	6.86731	10347
GLI1	ZFP36L1+	1.17357	4.28963	2735
ELF5	ZFP36L1+	1.17329	4.12763	2001
TMEM132A	ZFP36L1+	1.17195	4.74504	54972
KRT10	ZFP36L1+	1.17108	4.78227	3858
B2M	ZFP36L1+	1.16818	6.22671	567
WASHC2C	ZFP36L1+	1.16809	4.55861	253725
NRSN2	ZFP36L1+	1.1646	4.29603	80023
HEBP1	ZFP36L1+	1.16153	7.39419	50865
ANXA2P3	ZFP36L1+	1.16113	5.67515	305
RBKS	ZFP36L1+	1.16105	5.12981	64080
STAT4	ZFP36L1+	1.15913	4.43958	6775
SGSM2	ZFP36L1+	1.15834	6.67004	9905
SLC2A6	ZFP36L1+	1.15575	4.21815	11182
LAP3	ZFP36L1+	1.15359	7.27369	51056
MMP7	ZFP36L1+	1.14657	4.04289	4316
DEF6	ZFP36L1+	1.14508	4.43814	50619
ANXA2P1	ZFP36L1+	1.14354	6.92688	303
SERP2	ZFP36L1+	1.14184	5.55764	387923
CCDC92	ZFP36L1+	1.14182	6.35373	80212
PARP6	ZFP36L1+	1.13837	7.25299	56965
MARCH2	ZFP36L1+	1.13661	6.15176	54996
AIF1L	ZFP36L1+	1.13554	4.57636	83543
TAPBPL	ZFP36L1+	1.13496	5.18413	55080
ZCCHC24	ZFP36L1+	1.13401	6.22103	219654
HDAC7	ZFP36L1+	1.13364	4.5193	51564
PGBD1	ZFP36L1+	1.13203	4.74263	84547
NTN4	ZFP36L1+	1.13099	6.28787	59277
SLC25A37	ZFP36L1+	1.12656	4.03286	51312
FADS1	ZFP36L1+	1.12562	8.05449	3992
SLCO1B3	ZFP36L1+	1.12213	4.06051	28234
NUDT6	ZFP36L1+	1.12041	7.16511	11162
CMTM3	ZFP36L1+	1.12024	4.79366	123920
ZHX2	ZFP36L1+	1.11692	7.09421	22882
CLCF1	ZFP36L1+	1.11191	5.14067	23529
ALCAM	ZFP36L1+	1.11189	5.71804	214
SGMS2	ZFP36L1+	1.1114	4.45642	166929
TRAM2	ZFP36L1+	1.1107	5.57335	9697
FADS2	ZFP36L1+	1.10876	6.55523	9415
IL11RA	ZFP36L1+	1.10779	5.57264	3590
RASGRF1	ZFP36L1+	1.10764	4.54628	5923
FAM210A	ZFP36L1+	1.10647	7.12901	125228
CCDC148	ZFP36L1+	1.10563	6.59346	130940
NOCT	ZFP36L1+	1.10489	4.72195	25819
PHC1	ZFP36L1+	1.10149	4.02569	1911
PON3	ZFP36L1+	1.09857	4.61978	5446
GLIS3	ZFP36L1+	1.09373	6.03498	169792
FADS3	ZFP36L1+	1.09286	8.22172	3995
CDH3	ZFP36L1+	1.09096	4.29196	1001
NABP1	ZFP36L1+	1.09085	6.07984	64859
DCBLD1	ZFP36L1+	1.08995	8.05665	285761
KCTD11	ZFP36L1+	1.0844	4.36013	147040
IDS	ZFP36L1+	1.08334	4.15082	3423
C5	ZFP36L1+	1.08234	4.75053	727
KRTAP1-5	ZFP36L1+	1.07782	5.27375	83895
SNORD16	ZFP36L1+	1.07749	4.40087	595097
GALNT10	ZFP36L1+	1.07598	5.72213	55568
DENND5A	ZFP36L1+	1.07578	4.52163	23258
AGAP3	ZFP36L1+	1.07375	6.60639	116988
FLNB	ZFP36L1+	1.07038	5.22469	2317
MACF1	ZFP36L1+	1.06684	4.93012	23499
ANGPTL6	ZFP36L1+	1.06673	7.36529	83854
IRF1	ZFP36L1+	1.06672	5.23289	3659
TNNT2	ZFP36L1+	1.06655	4.8381	7139
AP5B1	ZFP36L1+	1.06286	5.41186	91056
HCFC1R1	ZFP36L1+	1.0592	4.12002	54985
TMOD3	ZFP36L1+	1.05635	7.077	29766
EPHX4	ZFP36L1+	1.05596	4.75431	253152
DCP1B	ZFP36L1+	1.05272	5.61542	196513
PHACTR2	ZFP36L1+	1.04881	10.9718	9749
INPP4B	ZFP36L1+	1.04805	6.32849	8821
CPXM1	ZFP36L1+	1.04796	4.9921	56265
TUBG2	ZFP36L1+	1.04712	5.04106	27175
UBR4	ZFP36L1+	1.04525	8.3911	23352
RAB13	ZFP36L1+	1.04346	5.26837	5872
DUSP1	ZFP36L1+	1.04165	4.98352	1843
ZNRD1ASP	ZFP36L1+	1.03119	7.30989	80862
C6orf132	ZFP36L1+	1.02904	8.02532	647024
CCDC102A	ZFP36L1+	1.02856	6.60923	92922
MET	ZFP36L1+	1.02521	6.11711	4233
C1QTNF6	ZFP36L1+	1.02367	5.0211	114904
DOCK9	ZFP36L1+	1.02127	4.22099	23348
LAMP2	ZFP36L1+	1.02111	6.68317	3920
IL15	ZFP36L1+	1.02107	4.29476	3600
TRIM38	ZFP36L1+	1.02069	8.53149	10475
TRIM21	ZFP36L1+	1.01954	6.19574	6737
TES	ZFP36L1+	1.0191	5.27283	26136
PINK1	ZFP36L1+	1.0177	4.48599	65018
HLA-H	ZFP36L1+	1.01543	9.3133	3136
SH3GL1	ZFP36L1+	1.00944	6.24888	6455
CCNYL1	ZFP36L1+	1.0085	5.94844	151195
LAMC1	ZFP36L1+	1.00849	6.61389	3915
SEZ6L2	ZFP36L1+	1.00845	4.15987	26470
SLC39A8	ZFP36L1+	1.00768	4.95517	64116
FLRT3	ZFP36L1+	1.00754	6.48728	23767
ITGAV	ZFP36L1+	1.00362	10.8709	3685
SOCS1	ZFP36L1+	1.00339	6.79577	8651
GGH	ZFP36L1+	1.00287	4.77125	8836
NFKBIA	ZFP36L1+	1.00106	8.19239	4792
ARID3B	ZFP36L1+	1.0008	5.56121	10620
IFI27L2	ZFP36L1+	1.00043	4.03417	83982

[truncated: 15 more sheets: ZFP36L1 annotations, PITX1, PITX1 annotations, IRF1, IRF1 annotations, GIGYF1, GIGYF1 annotations, OTUD3, OTUD3 annotations, FOS, FOS annotations, FOXO1, FOXO1 annotations, AIRE, AIRE annotations]
