# Supplementary material for: Functional screen of inflammatory bowel disease genes reveals key epithelial functions
Source: Genome Med. 2021 Nov 11;13:181. doi: 10.1186/s13073-021-00996-7 (PMC8582123; doi:10.1186/s13073-021-00996-7)
Supplement: Supplementary file 4 — Additional file 4. Supporting data for Cluster 2 genes (Complete list of HITs and functional enrichment results) [file 13073_2021_996_MOESM4_ESM.xlsx]

## Sheet: OVERVIEW
Gene	# HITS	Category	Conclusions regarding causality based on current screen (see main text and Box 2)	Comments
KSR1	340	Causal	Supports causal role
DUSP16	268	Shared HITS with causal	Highly Probable	Shared HITs and functions with causal gene in cluster.
CDC37	23	Shared HITS with causal	Probable	The impact on the transcriptome is modest. Although CDC37 shares a high proportion of its HITs with causal gene, this locus also contains TYK2, an equally likely genetic and functional candidate.
TAGAP	27	Shared HITS with causal	Highly Probable	The impact on the transcriptome is modest. The genetic data and the shared HITs with causal gene in cluster strongly support this as the most probable causal gene within the locus.
TTPAL	20	Shared transcriptome with genes in cluster	Not probable	Although within this cluster, the impact on the transcriptome is modest. Found in the same locus as HNF4a, which is a much better functional candidate based on current results and published work
SMAD7	198	Shared HITS with causal	Highly Probable	Overexpression of this ORF had opposite effects on HT-29 transcriptome than causal gene SMAD3; modest overlap of HITs with causal gene in cluster.
FOXD1	16	Shared HITS with causal	Putative	Although within this cluster, the impact on the transcriptome is modest. No functional data on other gene within associated region. Modest overlap of HITS with causal gene in cluster
YDJC	32	Shared transcriptome with genes in cluster	Putative	Although within this cluster, the impact on the transcriptome is modest. No functional data on other gene within associated region.
PPM1G	97	Shared transcriptome with genes in cluster	Probable	This gene has overlapping impact on transcriptome with other genes within this cluster, but is also partially correlated with Cluster 1, with overlapping functions. Other gene in locus had little impact on transcriptome.
SATB1	270	Shared transcriptome with genes in cluster	Probable	Shared functions with causal gene in cluster. Functional annotations suggest a role in secretory phenotype of epithelial cells; modest overlap of HITS with causal gene in cluster

## Sheet: KSR1
HIT	ORF	Fold Change (log(2))	Z-value	gene ID
KSR1	KSR1+	6.3751	5	8844
CHP2	KSR1+	6.30385	12.9729	63928
C15orf48	KSR1+	5.46819	9.16591	84419
FCGBP	KSR1+	5.32245	5.8333	8857
ENPP2	KSR1+	5.29502	9.07583	5168
SI	KSR1+	5.13766	12.7013	6476
AKR1C2	KSR1+	4.81413	6.53363	1646
CYP1A1	KSR1+	4.62169	9.35876	1543
HEPACAM2	KSR1+	4.48686	4.94181	253012
NR1H4	KSR1+	4.2791	7.01272	9971
RETREG1	KSR1+	4.01581	6.44257	54463
CASP1	KSR1+	3.94504	6.50901	834
GSTA1	KSR1+	3.69313	6.84538	2938
PAX4	KSR1+	3.58195	6.34616	5078
SYNPO	KSR1+	3.5535	10.5057	11346
PARM1	KSR1+	3.51043	5.87627	25849
KRT16	KSR1+	3.40814	6.44124	3868
RASD1	KSR1+	3.37564	4.45223	51655
SCG5	KSR1+	3.36378	4.09986	6447
AKR1C4	KSR1+	3.36201	8.36505	1109
CYP4F11	KSR1+	3.34034	5.19079	57834
DSE	KSR1+	3.28371	5.96681	29940
NEUROD2	KSR1+	3.22074	8.2941	4761
MT3	KSR1+	3.21627	4.47753	4504
CDX1	KSR1+	3.21116	4.36101	1044
SST	KSR1+	3.20096	4.95255	6750
SUSD2	KSR1+	3.19754	4.94519	56241
FFAR2	KSR1+	3.16452	5.33225	2867
RAB3IL1	KSR1+	3.16211	7.4938	5866
KLK12	KSR1+	3.16132	4.09879	43849
ALDH3A1	KSR1+	3.15692	5.88048	218
RGS4	KSR1+	3.11173	7.87504	5999
MAP2	KSR1+	3.10563	6.49154	4133
SELENOP	KSR1+	3.07722	4.3335	6414
SCGN	KSR1+	3.07383	5.93377	10590
PDZK1	KSR1+	3.06767	5.32764	5174
C2orf88	KSR1+	3.0425	6.00826	84281
UNC93A	KSR1+	3.01854	7.4502	54346
WFDC21P	KSR1+	3.00271	6.25691	645638
SEPT3	KSR1+	2.97116	5.09139	55964
GSTM1	KSR1+	2.96056	4.31541	2944
CDH17	KSR1+	2.92385	4.23915	1015
PDZK1P1	KSR1+	2.91268	4.40455	100034743
KRT17	KSR1+	2.90979	5.3242	3872
OSGIN1	KSR1+	2.8699	5.45952	29948
IYD	KSR1+	2.85427	5.15994	389434
PSMB9	KSR1+	2.81319	4.15477	5698
BMF	KSR1+	2.80963	4.77658	90427
CDHR5	KSR1+	2.80731	6.62485	53841
ST6GALNAC1	KSR1+	2.80546	4.51357	55808
TNNC2	KSR1+	2.80231	4.87098	7125
UGT2A3	KSR1+	2.78695	6.2904	79799
GAS6	KSR1+	2.78295	5.25315	2621
BAAT	KSR1+	2.78278	5.73821	570
SLC16A14	KSR1+	2.75392	6.28796	151473
NMRAL2P	KSR1+	2.73898	5.58521	344887
PIGR	KSR1+	2.72749	5.6255	5284
SCG2	KSR1+	2.68073	6.12911	7857
HSPA12A	KSR1+	2.6582	4.69817	259217
KRT24	KSR1+	2.64679	4.4637	192666
TRPV6	KSR1+	2.60966	4.94998	55503
CFB	KSR1+	2.59844	4.69644	629
ACACB	KSR1+	2.5558	4.87868	32
SLCO2B1	KSR1+	2.53426	4.52534	11309
C1orf115	KSR1+	2.53325	4.12875	79762
CYBRD1	KSR1+	2.52152	4.66612	79901
PDZRN3	KSR1+	2.51781	5.34512	23024
CDX2	KSR1+	2.48842	6.39213	1045
KIAA1211L	KSR1+	2.46688	4.20694	343990
CHST13	KSR1+	2.45201	4.21684	166012
VGLL1	KSR1+	2.43854	5.98338	51442
PHGR1	KSR1+	2.42945	5.77144	644844
ADGRG7	KSR1+	2.42586	5.24763	84873
GCNT1	KSR1+	2.42575	4.33224	2650
TMCC3	KSR1+	2.41968	4.89274	57458
AGT	KSR1+	2.41283	4.92153	183
CYP4F12	KSR1+	2.41248	4.36066	66002
TAGLN	KSR1+	2.3998	4.11984	6876
MUC2	KSR1+	2.38221	4.81726	4583
EHHADH	KSR1+	2.38002	5.20254	1962
IHH	KSR1+	2.37201	4.61537	3549
SLC51A	KSR1+	2.37185	4.95432	200931
PDZK1IP1	KSR1+	2.36236	4.06936	10158
SOX7	KSR1+	2.36229	5.36887	83595
ALDH5A1	KSR1+	2.34844	4.27366	7915
KCTD12	KSR1+	2.34397	6.25807	115207
UGT2B17	KSR1+	2.33663	4.94983	7367
CNIH2	KSR1+	2.32879	5.02114	254263
INSM1	KSR1+	2.31627	5.29672	3642
EPHX2	KSR1+	2.31079	4.56748	2053
AKR1B15	KSR1+	2.28394	4.2757	441282
SOGA1	KSR1+	2.23591	4.3249	140710
TP53I11	KSR1+	2.23456	6.11776	9537
ADIRF	KSR1+	2.21248	5.24546	10974
NEUROG3	KSR1+	2.19476	4.51423	50674
HPGD	KSR1+	2.19143	7.82684	3248
DHDH	KSR1+	2.17874	7.23232	27294
WNT11	KSR1+	2.17096	4.80898	7481
SETBP1	KSR1+	2.16178	7.47379	26040
CAPN9	KSR1+	2.15635	4.41503	10753
SEZ6L2	KSR1+	2.14552	4.59216	26470
PRAP1	KSR1+	2.12178	4.10475	118471
CNN3	KSR1+	2.11654	4.17468	1266
MUC13	KSR1+	2.11404	6.19531	56667
MYT1	KSR1+	2.11273	4.13602	4661
NCF2	KSR1+	2.11226	4.06742	4688
GSTM4	KSR1+	2.09451	4.113	2948
SLC39A5	KSR1+	2.07397	4.36065	283375
PALLD	KSR1+	2.07319	5.27359	23022
UPK3B	KSR1+	2.06272	6.58688	80761
UGT2B7	KSR1+	2.05596	7.66803	7364
LRRC26	KSR1+	2.04977	4.76369	389816
GCLC	KSR1+	2.00484	7.85526	2729
NPNT	KSR1+	1.97669	5.01059	255743
HGD	KSR1+	1.97153	5.33551	3081
PLA2G2A	KSR1+	1.95905	7.07206	5320
LDHD	KSR1+	1.94137	4.99435	197257
BACE1	KSR1+	1.93549	4.38343	23621
DYRK3	KSR1+	1.93291	7.54961	8444
KCNH2	KSR1+	1.92022	4.6549	3757
MDK	KSR1+	1.92008	4.50525	4192
AKR1C3	KSR1+	1.91843	5.73268	8644
DNAJB4	KSR1+	1.89822	9.32311	11080
TXNRD1	KSR1+	1.89233	8.23457	7296
PIM1	KSR1+	1.88662	4.89741	5292
UGT1A6	KSR1+	1.88292	5.47401	54578
AKR1B10	KSR1+	1.87465	4.07616	57016
SLPI	KSR1+	1.86185	6.55984	6590
PLCE1	KSR1+	1.85742	5.08201	51196
ZNF862	KSR1+	1.85725	6.01741	643641
NECTIN3	KSR1+	1.84867	7.29626	25945
FOSL2	KSR1+	1.83827	12.8961	2355
MYH14	KSR1+	1.81906	7.61349	79784
DYRK1B	KSR1+	1.79815	5.76012	9149
EPHX1	KSR1+	1.79748	6.97071	2052
SLC22A23	KSR1+	1.79594	4.21359	63027
UBA7	KSR1+	1.79301	5.10312	7318
SDCBP2	KSR1+	1.79178	4.47248	27111
PTGR1	KSR1+	1.78615	9.2144	22949
RHOU	KSR1+	1.77625	5.24486	58480
GPX3	KSR1+	1.77599	8.12569	2878
ABCB6	KSR1+	1.77034	8.28465	10058
BCAS1	KSR1+	1.77024	4.1819	8537
PLBD1	KSR1+	1.76107	4.15296	79887
CD68	KSR1+	1.74969	6.21199	968
ATP6V1B1	KSR1+	1.74222	4.44946	525
PANX2	KSR1+	1.73854	4.10708	56666
FBLN7	KSR1+	1.73599	5.43787	129804
RPS6KA2	KSR1+	1.72934	4.62036	6196
LRRC31	KSR1+	1.7285	4.02149	79782
SPINK1	KSR1+	1.72698	4.70763	6690
ACKR4	KSR1+	1.71405	4.82866	51554
PIP5K1B	KSR1+	1.71332	4.37478	8395
ATXN2L	KSR1+	1.70272	4.3129	11273
ATF3	KSR1+	1.69562	4.80651	467
HSPA6	KSR1+	1.69309	7.20486	3310
B4GALNT1	KSR1+	1.68853	6.06405	2583
ASS1	KSR1+	1.68794	5.09031	445
CYP1A2	KSR1+	1.68513	14.8222	1544
SGSH	KSR1+	1.67962	5.63233	6448
ABCD1	KSR1+	1.67841	5.75712	215
RARRES1	KSR1+	1.6727	4.37403	5918
GAB2	KSR1+	1.66821	4.61779	9846
FUT2	KSR1+	1.66006	4.30533	2524
CELF3	KSR1+	1.65226	7.62434	11189
RAP1GAP	KSR1+	1.63591	4.13528	5909
GSDMB	KSR1+	1.62506	4.30965	55876
PLIN4	KSR1+	1.61358	4.13404	729359
TMEM132A	KSR1+	1.61328	5.27427	54972
TP53INP1	KSR1+	1.61163	4.46685	94241
SLC17A4	KSR1+	1.60038	4.33002	10050
RHOV	KSR1+	1.59352	7.16812	171177
RARRES2	KSR1+	1.59017	4.27285	5919
GFI1	KSR1+	1.58141	5.40218	2672
CYP1B1	KSR1+	1.57876	5.43729	1545
TIMP2	KSR1+	1.56773	5.34476	7077
KIF18B	KSR1+	1.56384	5.92187	146909
TNNC1	KSR1+	1.56103	6.55174	7134
MERTK	KSR1+	1.5584	4.86285	10461
PLSCR4	KSR1+	1.55518	4.41361	57088
WNT1	KSR1+	1.55032	13.9744	7471
SPSB1	KSR1+	1.54206	5.26784	80176
SYT7	KSR1+	1.54058	4.21715	9066
FAM53B	KSR1+	1.53352	6.94035	9679
ETS1	KSR1+	1.52578	6.26564	2113
ATP10B	KSR1+	1.52091	6.03393	23120
ADAM28	KSR1+	1.52035	4.84842	10863
JDP2	KSR1+	1.51389	4.18878	122953
RALGPS1	KSR1+	1.51247	4.5736	9649
ARTN	KSR1+	1.49494	5.9499	9048
SLC7A7	KSR1+	1.49071	7.23953	9056
G6PD	KSR1+	1.48279	4.30077	2539
LARGE1	KSR1+	1.4803	4.9119	9215
MAFG	KSR1+	1.47832	6.30707	4097
HIST1H2BD	KSR1+	1.47608	4.20074	3017
TOR2A	KSR1+	1.47095	4.80048	27433
ZNF219	KSR1+	1.46333	4.9603	51222
TNNT3	KSR1+	1.44641	5.19538	7140
CEBPA	KSR1+	1.44186	5.79289	1050
SBK1	KSR1+	1.42545	4.44429	388228
CRAT	KSR1+	1.42128	4.64612	1384
FAM83E	KSR1+	1.42123	4.27774	54854
FTH1	KSR1+	1.41741	6.79935	2495
CDKN2B	KSR1+	1.40704	5.16151	1030
PCED1B	KSR1+	1.39584	5.12986	91523
USH1C	KSR1+	1.39109	4.55399	10083
KLF4	KSR1+	1.38037	5.98051	9314
SRXN1	KSR1+	1.3795	4.85924	140809
TAPBP	KSR1+	1.37738	6.05145	6892
LTBP1	KSR1+	1.375	5.32208	4052
PACS1	KSR1+	1.37151	5.65806	55690
SCAMP5	KSR1+	1.3711	8.05738	192683
FRAS1	KSR1+	1.36633	5.32496	80144
PTPRH	KSR1+	1.36343	4.68091	5794
THBS2	KSR1+	1.36265	5.85427	7058
GPSM1	KSR1+	1.35548	4.09836	26086
CA11	KSR1+	1.3464	4.33322	770
SCNN1D	KSR1+	1.34449	5.5355	6339
WFDC2	KSR1+	1.34343	4.03035	10406
TSKU	KSR1+	1.3432	9.39048	25987
UCP2	KSR1+	1.34029	5.77106	7351
HES4	KSR1+	1.33735	4.84783	57801
FSCN1	KSR1+	1.32576	5.04416	6624
ASCL2	KSR1+	1.32512	4.1711	430
ALOX5	KSR1+	1.32405	4.55129	240
PROM1	KSR1+	1.31521	4.69553	8842
MYO1D	KSR1+	1.31118	6.61382	4642
TMEM94	KSR1+	1.3067	4.08997	9772
GLIS3	KSR1+	1.30625	5.41426	169792
LRFN3	KSR1+	1.30392	4.34543	79414
FAM213A	KSR1+	1.29904	5.13564	84293
CPEB2	KSR1+	1.29449	4.35846	132864
FAM102A	KSR1+	1.28939	4.93752	399665
STRN4	KSR1+	1.28778	4.49714	29888
RHOB	KSR1+	1.28544	4.61649	388
OCLN	KSR1+	1.28467	8.52452	100506658
DDC	KSR1+	1.28007	4.10701	1644
ALDH3A2	KSR1+	1.27907	5.78975	224
TBC1D9	KSR1+	1.27842	5.37743	23158
PAK4	KSR1+	1.27438	5.1654	10298
ZNF436	KSR1+	1.27303	6.09848	80818
TCN2	KSR1+	1.27118	4.96201	6948
ARSA	KSR1+	1.26785	4.89974	410
SLC38A10	KSR1+	1.26547	5.25185	124565
CFD	KSR1+	1.26185	4.782	1675
FOXD1	KSR1+	1.25863	5.18063	2297
DVL3	KSR1+	1.25474	6.54338	1857
DTNB	KSR1+	1.25163	4.96003	1838
MMP24	KSR1+	1.25096	6.5672	10893
MID1	KSR1+	1.24329	6.30597	4281
HES5	KSR1+	1.24279	6.80147	388585
LAMB1	KSR1+	1.24128	5.89133	3912
IGSF3	KSR1+	1.241	5.96486	3321
CLYBL	KSR1+	1.23885	4.13026	171425
F8	KSR1+	1.23263	4.14179	2157
ALDH1A1	KSR1+	1.23068	5.03968	216
KCNK5	KSR1+	1.23018	4.16655	8645
PKIG	KSR1+	1.22927	5.19382	11142
SEMA4G	KSR1+	1.22821	4.40486	57715
VSIG2	KSR1+	1.21967	5.71084	23584
USP54	KSR1+	1.21837	4.5824	159195
MLLT11	KSR1+	1.21454	4.08908	10962
SRPK3	KSR1+	1.21398	5.45948	26576
GDF15	KSR1+	1.20964	4.34719	9518
NPDC1	KSR1+	1.20653	4.52599	56654
GFOD1	KSR1+	1.20569	5.65189	54438
AQP11	KSR1+	1.2037	5.18692	282679
SPEF2	KSR1+	1.20121	4.14051	79925
MMP15	KSR1+	1.19337	4.97196	4324
SLC25A29	KSR1+	1.18307	4.13023	123096
PDE5A	KSR1+	1.18114	5.19264	8654
CHPF	KSR1+	1.17053	4.16426	79586
JAG2	KSR1+	1.16342	4.48314	3714
RELL2	KSR1+	1.15627	5.75107	285613
DAPK1	KSR1+	1.15493	5.61168	1612
NCOA1	KSR1+	1.1532	8.13769	8648
MYO1B	KSR1+	1.15031	4.87148	4430
PKN1	KSR1+	1.14483	4.64558	5585
RBKS	KSR1+	1.14033	4.11373	64080
DGCR2	KSR1+	1.13005	6.45373	9993
NUMA1	KSR1+	1.11845	4.40634	4926
PRR5L	KSR1+	1.11634	4.95871	79899
FAM46A	KSR1+	1.11157	4.27531	55603
FOXO3	KSR1+	1.10923	6.60748	2309
HIST1H1C	KSR1+	1.10918	4.74739	3006
LHFPL2	KSR1+	1.10887	5.49417	10184
APLF	KSR1+	1.10886	4.1243	200558
TBX3	KSR1+	1.10853	5.4458	6926
IL7	KSR1+	1.10768	4.31938	3574
KIAA1147	KSR1+	1.10713	5.17798	57189
TNS3	KSR1+	1.10577	6.24926	64759
IQCN	KSR1+	1.10561	7.24204	80726
SUSD6	KSR1+	1.10245	4.883	9766
SLC44A4	KSR1+	1.10232	4.67925	80736
BTN3A2	KSR1+	1.10005	4.24207	11118
PROS1	KSR1+	1.09814	4.14641	5627
NCKAP5L	KSR1+	1.09423	4.94185	57701
PLXNA3	KSR1+	1.0931	4.20406	55558
NTN5	KSR1+	1.09215	5.31195	126147
FZD7	KSR1+	1.08992	4.35771	8324
TRIP6	KSR1+	1.0876	5.26754	7205
EXT1	KSR1+	1.08548	7.54151	2131
CTIF	KSR1+	1.08526	4.10925	9811
PGD	KSR1+	1.0837	7.5587	5226
MUC20	KSR1+	1.07821	5.1793	200958
NQO1	KSR1+	1.07739	6.97913	1728
FBXO2	KSR1+	1.07449	5.06211	26232
MKNK2	KSR1+	1.07406	4.3125	2872
VPS18	KSR1+	1.0717	4.57181	57617
SECISBP2L	KSR1+	1.07149	5.23382	9728
STAT2	KSR1+	1.06691	4.77811	6773
NTN4	KSR1+	1.06654	4.84144	59277
TMTC4	KSR1+	1.0648	5.53505	84899
KMT2E	KSR1+	1.06456	4.01277	55904
FLRT3	KSR1+	1.05769	5.56054	23767
MECP2	KSR1+	1.05505	4.81435	4204
USP12	KSR1+	1.05094	8.67728	219333
NOP2	KSR1+	1.05081	6.22263	4839
CHD6	KSR1+	1.04646	4.71108	84181
CBFA2T2	KSR1+	1.04378	5.58588	9139
ATP2B4	KSR1+	1.04151	4.54475	493
DENND1B	KSR1+	1.03587	6.07796	163486
ECHDC2	KSR1+	1.03333	4.20748	55268
STXBP1	KSR1+	1.03268	4.58565	6812
SP100	KSR1+	1.03254	4.30073	6672
DNMT3A	KSR1+	1.03243	5.31298	1788
RIT1	KSR1+	1.02873	4.27551	6016
VPS39	KSR1+	1.02864	4.36692	23339
PLEKHG6	KSR1+	1.02483	4.33078	55200
RNF19A	KSR1+	1.02428	4.03449	25897
SF1	KSR1+	1.02372	4.069	7536
SLC4A2	KSR1+	1.02294	5.0858	6522
MAPK3	KSR1+	1.01573	4.32498	5595
MOB3C	KSR1+	1.01444	4.10578	148932
PF4	KSR1+	1.01059	5.50841	5196
ELF3	KSR1+	1.00953	4.00527	1999
SMARCC2	KSR1+	1.00698	4.21618	6601
INAVA	KSR1+	1.00685	7.07181	55765
ZNFX1	KSR1+	1.00531	5.3022	57169
HSPA1A	KSR1+	1.00165	5.24724	3303

## Sheet: KSR1 annotations
source	term_name	term_id	adjusted_p_value	negative_log10_of_adjusted_p_value	term_size	query_size	intersection_size	effective_domain_size	intersections
GO:MF	oxidoreductase activity, acting on the CH-OH group of donors, NAD or NADP as acceptor	GO:0016616	1.03831e-06	5.98367	121	138	11	18098	AKR1C2,AKR1C4,ALDH3A1,EHHADH,AKR1B15,HPGD,DHDH,LDHD,AKR1C3,AKR1B10,PTGR1
GO:MF	oxidoreductase activity, acting on CH-OH group of donors	GO:0016614	2.22998e-06	5.6517	130	138	11	18098	AKR1C2,AKR1C4,ALDH3A1,EHHADH,AKR1B15,HPGD,DHDH,LDHD,AKR1C3,AKR1B10,PTGR1
GO:MF	alcohol dehydrogenase (NADP+) activity	GO:0008106	2.46654e-06	5.60791	21	126	6	18098	AKR1C2,AKR1C4,ALDH3A1,AKR1B15,AKR1C3,AKR1B10
GO:MF	oxidoreductase activity	GO:0016491	9.0839e-06	5.04173	758	140	23	18098	C15ORF48,AKR1C2,CYP1A1,GSTA1,AKR1C4,CYP4F11,ALDH3A1,IYD,CYBRD1,CYP4F12,EHHADH,ALDH5A1,AKR1B15,HPGD,DHDH,NCF2,HGD,LDHD,AKR1C3,TXNRD1,AKR1B10,PTGR1,GPX3
GO:MF	alditol:NADP+ 1-oxidoreductase activity	GO:0004032	9.11157e-06	5.04041	13	126	5	18098	AKR1C2,AKR1C4,AKR1B15,AKR1C3,AKR1B10
GO:MF	aldo-keto reductase (NADP) activity	GO:0004033	1.01712e-05	4.99263	26	126	6	18098	AKR1C2,AKR1C4,ALDH3A1,AKR1B15,AKR1C3,AKR1B10
GO:MF	oxidoreductase activity, acting on paired donors, with incorporation or reduction of molecular oxygen, NAD(P)H as one donor, and incorporation of one atom of oxygen	GO:0016709	5.25988e-05	4.27902	39	21	4	18098	AKR1C2,CYP1A1,AKR1C4,CYP4F11
GO:MF	oxidoreductase activity, acting on the aldehyde or oxo group of donors, NAD or NADP as acceptor	GO:0016620	0.000421406	3.3753	38	254	7	18098	AKR1C4,ALDH3A1,ALDH5A1,AKR1C3,AKR1B10,ALDH3A2,ALDH1A1
GO:MF	glucuronosyltransferase activity	GO:0015020	0.000453764	3.34317	33	299	7	18098	UGT2A3,UGT2B17,UGT2B7,UGT1A6,LARGE1,CHPF,EXT1
GO:MF	trans-1,2-dihydrobenzene-1,2-diol dehydrogenase activity	GO:0047115	0.000568846	3.24501	4	121	3	18098	AKR1C2,DHDH,AKR1C3
GO:MF	retinal dehydrogenase activity	GO:0001758	0.001244	2.90518	8	254	4	18098	AKR1C4,AKR1C3,AKR1B10,ALDH1A1
GO:MF	oxidoreductase activity, acting on the aldehyde or oxo group of donors	GO:0016903	0.00162423	2.78935	46	254	7	18098	AKR1C4,ALDH3A1,ALDH5A1,AKR1C3,AKR1B10,ALDH3A2,ALDH1A1
GO:MF	monooxygenase activity	GO:0004497	0.00269441	2.56954	103	21	4	18098	AKR1C2,CYP1A1,AKR1C4,CYP4F11
GO:MF	ketosteroid monooxygenase activity	GO:0047086	0.00281649	2.55029	6	121	3	18098	AKR1C2,AKR1C4,AKR1C3
GO:MF	bile acid binding	GO:0032052	0.00483929	2.31522	9	10	2	18098	AKR1C2,NR1H4
GO:MF	oxidoreductase activity, acting on paired donors, with incorporation or reduction of molecular oxygen	GO:0016705	0.0161161	1.79274	162	21	4	18098	AKR1C2,CYP1A1,AKR1C4,CYP4F11
GO:MF	oxidoreductase activity, acting on the CH-CH group of donors, NAD or NADP as acceptor	GO:0016628	0.0208186	1.68155	26	138	4	18098	AKR1C2,DHDH,AKR1C3,PTGR1
GO:MF	aromatase activity	GO:0070330	0.0213106	1.67141	21	174	4	18098	CYP1A1,CYP4F12,CYP1A2,CYP1B1
GO:MF	geranylgeranyl reductase activity	GO:0045550	0.0235729	1.62759	2	126	2	18098	AKR1C3,AKR1B10
GO:MF	monocarboxylic acid binding	GO:0033293	0.0301435	1.52081	67	21	3	18098	AKR1C2,NR1H4,CYP4F11
GO:MF	antioxidant activity	GO:0016209	0.0328859	1.48299	88	207	7	18098	GSTA1,MT3,IYD,TXNRD1,GPX3,TP53INP1,SRXN1
GO:MF	bile acid transmembrane transporter activity	GO:0015125	0.0329134	1.48263	18	81	3	18098	AKR1C4,SLCO2B1,SLC51A
GO:MF	calmodulin binding	GO:0005516	0.03299	1.48162	200	324	13	18098	RGS4,MAP2,TRPV6,CNN3,MYH14,SYT7,MYO1D,STRN4,DAPK1,MYO1B,MKNK2,ATP2B4,RIT1
GO:MF	steroid dehydrogenase activity	GO:0016229	0.0415665	1.38126	35	121	4	18098	AKR1C2,AKR1C4,AKR1B15,AKR1C3
GO:MF	monocarboxylic acid transmembrane transporter activity	GO:0008028	0.0419653	1.37711	52	81	4	18098	AKR1C4,SLC16A14,SLCO2B1,SLC51A
GO:MF	oxidoreductase activity, acting on NAD(P)H	GO:0016651	0.0441261	1.3553	107	123	6	18098	AKR1C2,AKR1C4,DHDH,NCF2,AKR1C3,TXNRD1
GO:BP	unsaturated fatty acid metabolic process	GO:0033559	1.10332e-07	6.9573	109	174	13	17816	AKR1C2,CYP1A1,GSTA1,AKR1C4,CYP4F12,EPHX2,HPGD,AKR1C3,PTGR1,ATP6V1B1,CYP1A2,ABCD1,CYP1B1
GO:BP	monocarboxylic acid metabolic process	GO:0032787	1.73217e-06	5.76141	649	160	25	17816	AKR1C2,CYP1A1,NR1H4,GSTA1,AKR1C4,CYP4F11,DSE,UGT2A3,BAAT,ACACB,CYP4F12,EHHADH,ALDH5A1,UGT2B17,EPHX2,HPGD,GSTM4,UGT2B7,LDHD,AKR1C3,UGT1A6,PTGR1,ATP6V1B1,CYP1A2,ABCD1
GO:BP	icosanoid metabolic process	GO:0006690	2.45724e-06	5.60955	113	174	12	17816	AKR1C2,CYP1A1,GSTA1,AKR1C4,CYP4F12,EPHX2,HPGD,AKR1C3,PTGR1,ATP6V1B1,CYP1A2,CYP1B1
GO:BP	fatty acid metabolic process	GO:0006631	1.33879e-05	4.87329	379	174	19	17816	AKR1C2,CYP1A1,GSTA1,AKR1C4,CYP4F11,BAAT,ACACB,CYP4F12,EHHADH,ALDH5A1,EPHX2,HPGD,GSTM4,AKR1C3,PTGR1,ATP6V1B1,CYP1A2,ABCD1,CYP1B1
GO:BP	carboxylic acid metabolic process	GO:0019752	1.61807e-05	4.791	1080	160	31	17816	AKR1C2,CYP1A1,NR1H4,GSTA1,AKR1C4,CYP4F11,DSE,IYD,PSMB9,UGT2A3,BAAT,ACACB,CYP4F12,EHHADH,ALDH5A1,UGT2B17,EPHX2,HPGD,GSTM4,UGT2B7,GCLC,HGD,LDHD,AKR1C3,PIM1,UGT1A6,PTGR1,ATP6V1B1,ASS1,CYP1A2,ABCD1
GO:BP	fatty acid derivative metabolic process	GO:1901568	2.10213e-05	4.67734	166	174	13	17816	AKR1C2,CYP1A1,GSTA1,AKR1C4,CYP4F12,EPHX2,HPGD,AKR1C3,PTGR1,ATP6V1B1,CYP1A2,ABCD1,CYP1B1
GO:BP	oxoacid metabolic process	GO:0043436	2.75665e-05	4.55962	1169	160	32	17816	AKR1C2,CYP1A1,NR1H4,GSTA1,AKR1C4,CYP4F11,DSE,IYD,PSMB9,UGT2A3,BAAT,ACACB,CHST13,CYP4F12,EHHADH,ALDH5A1,UGT2B17,EPHX2,HPGD,GSTM4,UGT2B7,GCLC,HGD,LDHD,AKR1C3,PIM1,UGT1A6,PTGR1,ATP6V1B1,ASS1,CYP1A2,ABCD1
GO:BP	organic acid metabolic process	GO:0006082	4.12185e-05	4.38491	1189	160	32	17816	AKR1C2,CYP1A1,NR1H4,GSTA1,AKR1C4,CYP4F11,DSE,IYD,PSMB9,UGT2A3,BAAT,ACACB,CHST13,CYP4F12,EHHADH,ALDH5A1,UGT2B17,EPHX2,HPGD,GSTM4,UGT2B7,GCLC,HGD,LDHD,AKR1C3,PIM1,UGT1A6,PTGR1,ATP6V1B1,ASS1,CYP1A2,ABCD1
GO:BP	steroid metabolic process	GO:0008202	6.48581e-05	4.18804	328	198	18	17816	AKR1C2,CYP1A1,NR1H4,AKR1C4,MT3,BAAT,ACACB,AGT,UGT2B17,EPHX2,AKR1B15,UGT2B7,AKR1C3,CYP1A2,GFI1,CYP1B1,G6PD,CEBPA
GO:BP	prostaglandin metabolic process	GO:0006693	9.88127e-05	4.00519	42	145	7	17816	AKR1C2,GSTA1,AKR1C4,HPGD,AKR1C3,PTGR1,ATP6V1B1
GO:BP	prostanoid metabolic process	GO:0006692	9.88127e-05	4.00519	42	145	7	17816	AKR1C2,GSTA1,AKR1C4,HPGD,AKR1C3,PTGR1,ATP6V1B1
GO:BP	cellular response to oxidative stress	GO:0034599	0.000182343	3.73911	303	337	22	17816	MT3,NCF2,AKR1C3,TXNRD1,GPX3,ABCD1,TP53INP1,CYP1B1,WNT1,ETS1,G6PD,KLF4,SRXN1,CPEB2,RHOB,DAPK1,PRR5L,FOXO3,NQO1,CHD6,MAPK3,HSPA1A
GO:BP	lipid metabolic process	GO:0006629	0.000216783	3.66398	1412	206	40	17816	ENPP2,AKR1C2,CYP1A1,NR1H4,GSTA1,AKR1C4,CYP4F11,MT3,BAAT,ACACB,AGT,CYP4F12,EHHADH,ALDH5A1,UGT2B17,EPHX2,AKR1B15,HPGD,GSTM4,UGT2B7,PLA2G2A,AKR1C3,TXNRD1,AKR1B10,PLCE1,PTGR1,PLBD1,ATP6V1B1,PIP5K1B,B4GALNT1,CYP1A2,ABCD1,RARRES2,GFI1,CYP1B1,G6PD,LARGE1,CEBPA,CRAT,KLF4
GO:BP	long-chain fatty acid metabolic process	GO:0001676	0.000235019	3.6289	108	174	10	17816	CYP1A1,GSTA1,CYP4F12,EPHX2,HPGD,GSTM4,AKR1C3,CYP1A2,ABCD1,CYP1B1
GO:BP	cellular lipid metabolic process	GO:0044255	0.000368546	3.43351	1072	174	30	17816	ENPP2,AKR1C2,CYP1A1,NR1H4,GSTA1,AKR1C4,CYP4F11,MT3,BAAT,ACACB,AGT,CYP4F12,EHHADH,ALDH5A1,EPHX2,HPGD,GSTM4,PLA2G2A,AKR1C3,AKR1B10,PLCE1,PTGR1,PLBD1,ATP6V1B1,PIP5K1B,B4GALNT1,CYP1A2,ABCD1,RARRES2,CYP1B1
GO:BP	cofactor metabolic process	GO:0051186	0.000424079	3.37255	462	160	18	17816	AKR1C2,CYP1A1,GSTA1,AKR1C4,CYP4F11,MT3,GSTM1,BAAT,ACACB,ALDH5A1,GSTM4,GCLC,AKR1C3,AKR1B10,GPX3,ABCB6,CYP1A2,ABCD1
GO:BP	polyketide metabolic process	GO:0030638	0.000664514	3.1775	9	126	4	17816	AKR1C2,AKR1C4,AKR1C3,AKR1B10
GO:BP	daunorubicin metabolic process	GO:0044597	0.000664514	3.1775	9	126	4	17816	AKR1C2,AKR1C4,AKR1C3,AKR1B10
GO:BP	doxorubicin metabolic process	GO:0044598	0.000664514	3.1775	9	126	4	17816	AKR1C2,AKR1C4,AKR1C3,AKR1B10
GO:BP	small molecule metabolic process	GO:0044281	0.000809022	3.09204	1989	174	43	17816	AKR1C2,CYP1A1,NR1H4,GSTA1,AKR1C4,CYP4F11,DSE,MT3,IYD,PSMB9,UGT2A3,BAAT,ACACB,CHST13,CYP4F12,EHHADH,ALDH5A1,UGT2B17,EPHX2,SOGA1,HPGD,DHDH,GSTM4,UGT2B7,GCLC,HGD,LDHD,AKR1C3,TXNRD1,PIM1,UGT1A6,AKR1B10,PLCE1,EPHX1,PTGR1,ATP6V1B1,ATF3,ASS1,CYP1A2,ABCD1,FUT2,GFI1,CYP1B1
GO:BP	xenobiotic metabolic process	GO:0006805	0.000866006	3.06248	124	174	10	17816	CYP1A1,ALDH3A1,GSTM1,BAAT,EPHX2,GSTM4,UGT1A6,EPHX1,CYP1A2,CYP1B1
GO:BP	aminoglycoside antibiotic metabolic process	GO:0030647	0.00110146	2.95803	10	126	4	17816	AKR1C2,AKR1C4,AKR1C3,AKR1B10
GO:BP	oxidation-reduction process	GO:0055114	0.00188856	2.72387	1019	207	31	17816	C15ORF48,AKR1C2,CYP1A1,AKR1C4,CYP4F11,MT3,ALDH3A1,IYD,ACACB,CYBRD1,CYP4F12,EHHADH,ALDH5A1,AKR1B15,HPGD,DHDH,NCF2,HGD,LDHD,AKR1C3,TXNRD1,AKR1B10,PTGR1,GPX3,CYP1A2,ABCD1,CYP1B1,G6PD,CRAT,FTH1,SRXN1
GO:BP	epoxygenase P450 pathway	GO:0019373	0.00262485	2.5809	20	174	5	17816	CYP1A1,CYP4F12,EPHX2,CYP1A2,CYP1B1
GO:BP	response to toxic substance	GO:0009636	0.00264642	2.57734	537	241	23	17816	CYP1A1,GSTA1,MT3,RGS4,GSTM1,IYD,EPHX2,ADIRF,HPGD,TXNRD1,AKR1B10,EPHX1,GPX3,ASS1,TP53INP1,CYP1B1,ETS1,G6PD,KLF4,SRXN1,RHOB,DDC,ARSA
GO:BP	cellular response to jasmonic acid stimulus	GO:0071395	0.0027644	2.5584	4	121	3	17816	AKR1C2,AKR1C4,AKR1C3
GO:BP	response to jasmonic acid	GO:0009753	0.0027644	2.5584	4	121	3	17816	AKR1C2,AKR1C4,AKR1C3
GO:BP	monocarboxylic acid biosynthetic process	GO:0072330	0.00287089	2.54198	232	160	12	17816	CYP1A1,NR1H4,AKR1C4,DSE,BAAT,ACACB,EPHX2,HPGD,GSTM4,AKR1C3,CYP1A2,ABCD1
GO:BP	antibiotic metabolic process	GO:0016999	0.00297265	2.52686	121	158	9	17816	AKR1C2,CYP1A1,AKR1C4,MT3,ALDH5A1,AKR1C3,AKR1B10,GPX3,CYP1A2
GO:BP	long-chain fatty acid biosynthetic process	GO:0042759	0.0031317	2.50422	29	224	6	17816	CYP1A1,EPHX2,HPGD,GSTM4,CYP1A2,ALOX5
GO:BP	cellular response to xenobiotic stimulus	GO:0071466	0.00425354	2.37125	183	174	11	17816	CYP1A1,ALDH3A1,GSTM1,BAAT,EPHX2,GSTM4,UGT1A6,EPHX1,ASS1,CYP1A2,CYP1B1
GO:BP	response to oxidative stress	GO:0006979	0.00480313	2.31848	456	337	25	17816	MT3,SELENOP,NCF2,GCLC,AKR1C3,TXNRD1,GPX3,ABCD1,TP53INP1,CYP1B1,WNT1,ETS1,G6PD,KLF4,SRXN1,UCP2,CPEB2,RHOB,DAPK1,PRR5L,FOXO3,NQO1,CHD6,MAPK3,HSPA1A
GO:BP	animal organ development	GO:0048513	0.00493422	2.30678	3607	337	104	17816	CYP1A1,NR1H4,PAX4,KRT16,NEUROD2,MT3,CDX1,KLK12,RGS4,SELENOP,CDH17,KRT17,PSMB9,GAS6,BAAT,KRT24,ACACB,SLCO2B1,CDX2,GCNT1,AGT,TAGLN,IHH,INSM1,NEUROG3,HPGD,WNT11,SEZ6L2,SLC39A5,PALLD,NPNT,DYRK3,MDK,AKR1C3,PIM1,PLCE1,NECTIN3,FOSL2,MYH14,DYRK1B,ABCB6,ATP6V1B1,RPS6KA2,ATF3,ASS1,CYP1A2,GAB2,RAP1GAP,RARRES2,GFI1,CYP1B1,TNNC1,MERTK,WNT1,ETS1,ARTN,G6PD,LARGE1,ZNF219,CEBPA,CDKN2B,USH1C,KLF4,LTBP1,FRAS1,TSKU,…
GO:BP	quinone metabolic process	GO:1901661	0.00544396	2.26408	31	126	5	17816	AKR1C2,AKR1C4,CYP4F11,AKR1C3,AKR1B10
GO:BP	cellular response to chemical stimulus	GO:0070887	0.0058691	2.23143	3292	249	76	17816	CHP2,AKR1C2,CYP1A1,NR1H4,CASP1,GSTA1,AKR1C4,NEUROD2,MT3,SST,FFAR2,ALDH3A1,MAP2,GSTM1,IYD,PSMB9,GAS6,BAAT,SCG2,AGT,EPHX2,SOGA1,ADIRF,HPGD,WNT11,NCF2,GSTM4,SLC39A5,GCLC,NPNT,BACE1,KCNH2,AKR1C3,TXNRD1,PIM1,UGT1A6,AKR1B10,EPHX1,RHOU,GPX3,CD68,ATP6V1B1,RPS6KA2,ACKR4,ATF3,HSPA6,ASS1,CYP1A2,ABCD1,GAB2,RAP1GAP,TP53INP1,RARRES2,GFI1,CYP1B1,PLSCR4,WNT1,SYT7,ETS1,G6PD,CEBPA,CDKN2B,KLF4,SRXN1,LTBP1,UCP2,FSCN…
GO:BP	secondary metabolic process	GO:0019748	0.00616938	2.20976	67	235	8	17816	AKR1C2,CYP1A1,AKR1C4,AKR1C3,AKR1B10,CYP1A2,CYP1B1,DDC
GO:BP	cellular response to toxic substance	GO:0097237	0.00685927	2.16372	248	323	17	17816	GSTA1,MT3,GSTM1,IYD,ADIRF,TXNRD1,AKR1B10,GPX3,TP53INP1,CYP1B1,ETS1,KLF4,SRXN1,RHOB,FOXO3,NQO1,DNMT3A
GO:BP	drug metabolic process	GO:0017144	0.0103926	1.98328	593	254	24	17816	AKR1C2,CYP1A1,AKR1C4,DSE,MT3,BAAT,AGT,CYP4F12,ALDH5A1,EPHX2,HGD,AKR1C3,AKR1B10,GPX3,ASS1,CYP1A2,ABCD1,CYP1B1,KLF4,DDC,ALDH3A2,TCN2,CLYBL,ALDH1A1
GO:BP	response to chemical	GO:0042221	0.0123033	1.90998	4777	323	123	17816	CHP2,ENPP2,AKR1C2,CYP1A1,NR1H4,CASP1,GSTA1,PAX4,AKR1C4,NEUROD2,MT3,SST,FFAR2,ALDH3A1,RGS4,MAP2,SELENOP,PDZK1,GSTM1,IYD,PSMB9,GAS6,BAAT,PIGR,SCG2,TRPV6,ACACB,CYBRD1,GCNT1,AGT,IHH,EPHX2,SOGA1,ADIRF,HPGD,WNT11,NCF2,GSTM4,SLC39A5,PALLD,GCLC,NPNT,BACE1,KCNH2,MDK,AKR1C3,DNAJB4,TXNRD1,PIM1,UGT1A6,AKR1B10,SLPI,EPHX1,PTGR1,RHOU,GPX3,CD68,ATP6V1B1,RPS6KA2,ACKR4,ATF3,HSPA6,ASS1,CYP1A2,ABCD1,GAB2,RAP1GAP,TP5…
GO:BP	cellular detoxification	GO:1990748	0.0124225	1.90579	110	207	9	17816	GSTA1,MT3,GSTM1,IYD,TXNRD1,AKR1B10,GPX3,TP53INP1,SRXN1
GO:BP	lipid catabolic process	GO:0016042	0.0129141	1.88893	336	174	14	17816	ENPP2,MT3,ACACB,CYP4F12,EHHADH,PLA2G2A,AKR1C3,AKR1B10,PLCE1,PLBD1,CYP1A2,ABCD1,RARRES2,CYP1B1
GO:BP	tissue development	GO:0009888	0.014211	1.84737	2068	317	64	17816	AKR1C2,CYP1A1,NR1H4,GSTA1,KRT16,CDX1,KLK12,RGS4,KRT17,PSMB9,GAS6,KRT24,CDX2,GCNT1,AGT,TAGLN,IHH,SOX7,INSM1,NEUROG3,WNT11,CNN3,PALLD,NPNT,AKR1C3,TXNRD1,PIM1,FOSL2,MYH14,DYRK1B,ATF3,CYP1B1,TNNC1,WNT1,ARTN,G6PD,LARGE1,MAFG,ZNF219,USH1C,KLF4,FRAS1,HES4,ASCL2,PROM1,RHOB,ALDH3A2,FOXD1,DVL3,HES5,LAMB1,SEMA4G,SRPK3,AQP11,MMP15,JAG2,NUMA1,TBX3,SLC44A4,FZD7,EXT1,NTN4,FLRT3,CBFA2T2
GO:BP	organic hydroxy compound metabolic process	GO:1901615	0.0144938	1.83882	531	128	15	17816	AKR1C2,CYP1A1,NR1H4,AKR1C4,MT3,IYD,BAAT,ACACB,CYP4F12,INSM1,EPHX2,LDHD,AKR1C3,AKR1B10,PLCE1
GO:BP	response to oxygen-containing compound	GO:1901700	0.0147711	1.83059	1672	191	38	17816	AKR1C2,CYP1A1,NR1H4,CASP1,PAX4,AKR1C4,MT3,SST,FFAR2,ALDH3A1,RGS4,GAS6,GCNT1,AGT,IHH,SOGA1,HPGD,WNT11,GCLC,BACE1,AKR1C3,PIM1,AKR1B10,SLPI,GPX3,CD68,ATP6V1B1,RPS6KA2,ASS1,CYP1A2,TP53INP1,RARRES2,GFI1,CYP1B1,PLSCR4,WNT1,ETS1,G6PD
GO:BP	response to xenobiotic stimulus	GO:0009410	0.016624	1.77926	297	174	13	17816	CYP1A1,ALDH3A1,RGS4,GSTM1,BAAT,EPHX2,GSTM4,GCLC,UGT1A6,EPHX1,ASS1,CYP1A2,CYP1B1
GO:BP	response to nutrient levels	GO:0031667	0.0166917	1.7775	500	330	25	17816	CYP1A1,NR1H4,MT3,SST,ALDH3A1,GAS6,ACACB,WNT11,SLC39A5,GCLC,AKR1C3,PIM1,CD68,ATF3,ASS1,G6PD,CDKN2B,UCP2,ARSA,GDF15,NCOA1,FOXO3,NQO1,DNMT3A,MAPK3
GO:BP	tertiary alcohol metabolic process	GO:1902644	0.0193507	1.7133	19	126	4	17816	AKR1C2,AKR1C4,AKR1C3,AKR1B10
GO:BP	bile acid and bile salt transport	GO:0015721	0.0196274	1.70714	29	81	4	17816	NR1H4,AKR1C4,SLCO2B1,SLC51A
GO:BP	cellular glucuronidation	GO:0052695	0.0233093	1.63247	20	125	4	17816	UGT2A3,UGT2B17,UGT2B7,UGT1A6
GO:BP	glycoside metabolic process	GO:0016137	0.0240562	1.61877	20	126	4	17816	AKR1C2,AKR1C4,AKR1C3,AKR1B10
GO:BP	arachidonic acid metabolic process	GO:0019369	0.0253823	1.59547	52	174	6	17816	CYP1A1,CYP4F12,EPHX2,AKR1C3,CYP1A2,CYP1B1
GO:BP	reactive oxygen species biosynthetic process	GO:1903409	0.0271593	1.56608	116	335	11	17816	CYP1A1,AGT,ASS1,CYP1A2,ABCD1,CYP1B1,KLF4,FOXO3,NQO1,ATP2B4,INAVA
GO:BP	system development	GO:0048731	0.0326125	1.48662	4939	337	129	17816	ENPP2,CYP1A1,NR1H4,PAX4,KRT16,NEUROD2,MT3,CDX1,KLK12,RGS4,MAP2,SELENOP,CDH17,KRT17,PSMB9,GAS6,BAAT,SCG2,KRT24,ACACB,SLCO2B1,CDX2,GCNT1,AGT,TAGLN,IHH,ALDH5A1,INSM1,NEUROG3,HPGD,WNT11,SEZ6L2,MYT1,SLC39A5,PALLD,NPNT,DYRK3,MDK,AKR1C3,PIM1,PLCE1,NECTIN3,FOSL2,MYH14,DYRK1B,SDCBP2,ABCB6,BCAS1,ATP6V1B1,RPS6KA2,ATF3,ASS1,CYP1A2,ABCD1,GAB2,RAP1GAP,RARRES2,GFI1,CYP1B1,TIMP2,TNNC1,MERTK,WNT1,ETS1,ARTN,G6PD,L…
GO:BP	regulation of microvillus organization	GO:0032530	0.0349115	1.45703	13	222	4	17816	CDHR5,RAP1GAP,USH1C,FSCN1
GO:BP	carboxylic acid biosynthetic process	GO:0046394	0.0374687	1.42633	349	160	13	17816	CYP1A1,NR1H4,AKR1C4,DSE,BAAT,ACACB,EPHX2,HPGD,GSTM4,AKR1C3,ASS1,CYP1A2,ABCD1
GO:BP	organic acid biosynthetic process	GO:0016053	0.0386153	1.41324	350	160	13	17816	CYP1A1,NR1H4,AKR1C4,DSE,BAAT,ACACB,EPHX2,HPGD,GSTM4,AKR1C3,ASS1,CYP1A2,ABCD1
GO:BP	hormone metabolic process	GO:0042445	0.0393077	1.40552	231	174	11	17816	AKR1C2,CYP1A1,SCG5,AKR1C4,IYD,AKR1B15,UGT2B7,AKR1C3,AKR1B10,GFI1,CYP1B1
GO:BP	developmental process	GO:0032502	0.0406979	1.39043	6402	334	157	17816	ENPP2,AKR1C2,CYP1A1,NR1H4,GSTA1,PAX4,KRT16,NEUROD2,MT3,CDX1,FFAR2,KLK12,ALDH3A1,RGS4,MAP2,SELENOP,CDH17,KRT17,OSGIN1,PSMB9,CDHR5,GAS6,BAAT,SCG2,KRT24,ACACB,SLCO2B1,CDX2,GCNT1,AGT,TAGLN,IHH,SOX7,ALDH5A1,INSM1,ADIRF,NEUROG3,HPGD,WNT11,SEZ6L2,CNN3,MYT1,SLC39A5,PALLD,GCLC,NPNT,PLA2G2A,DYRK3,MDK,AKR1C3,TXNRD1,PIM1,PLCE1,NECTIN3,FOSL2,MYH14,DYRK1B,SDCBP2,RHOU,ABCB6,BCAS1,CD68,ATP6V1B1,RPS6KA2,SPINK1,AT…
GO:BP	detoxification	GO:0098754	0.0426062	1.37053	128	207	9	17816	GSTA1,MT3,GSTM1,IYD,TXNRD1,AKR1B10,GPX3,TP53INP1,SRXN1
GO:BP	reactive oxygen species metabolic process	GO:0072593	0.045374	1.34319	276	335	17	17816	CYP1A1,MT3,AGT,EPHX2,NCF2,AKR1C3,GPX3,ASS1,CYP1A2,ABCD1,CYP1B1,G6PD,KLF4,FOXO3,NQO1,ATP2B4,INAVA
GO:BP	glutathione metabolic process	GO:0006749	0.0460233	1.33702	53	112	5	17816	GSTA1,GSTM1,ALDH5A1,GSTM4,GCLC
GO:BP	response to metal ion	GO:0010038	0.0477057	1.32143	376	198	15	17816	CHP2,CYP1A1,NEUROD2,MT3,TRPV6,CYBRD1,GCLC,BACE1,AKR1C3,ASS1,CYP1A2,TNNC1,SYT7,G6PD,CEBPA
GO:BP	response to extracellular stimulus	GO:0009991	0.0477683	1.32086	532	330	25	17816	CYP1A1,NR1H4,MT3,SST,ALDH3A1,GAS6,ACACB,WNT11,SLC39A5,GCLC,AKR1C3,PIM1,CD68,ATF3,ASS1,G6PD,CDKN2B,UCP2,ARSA,GDF15,NCOA1,FOXO3,NQO1,DNMT3A,MAPK3
GO:CC	extracellular exosome	GO:0070062	7.443e-06	5.12825	2142	254	60	18797	SI,GSTA1,KRT16,AKR1C4,SUSD2,SELENOP,PDZK1,KRT17,PSMB9,CDHR5,GAS6,PIGR,HSPA12A,KRT24,CFB,CYBRD1,AGT,PDZK1IP1,EPHX2,SOGA1,ADIRF,HPGD,SLC39A5,LRRC26,NPNT,HGD,PLA2G2A,AKR1C3,TXNRD1,SLPI,MYH14,SDCBP2,PTGR1,GPX3,ABCB6,BCAS1,ATP6V1B1,SPINK1,HSPA6,ASS1,SGSH,RARRES1,FUT2,TMEM132A,WNT1,SYT7,G6PD,HIST1H2BD,FTH1,WFDC2,FSCN1,PROM1,MYO1D,RHOB,DDC,ARSA,CFD,MMP24,LAMB1,ALDH1A1
GO:CC	extracellular vesicle	GO:1903561	1.09729e-05	4.95968	2165	254	60	18797	SI,GSTA1,KRT16,AKR1C4,SUSD2,SELENOP,PDZK1,KRT17,PSMB9,CDHR5,GAS6,PIGR,HSPA12A,KRT24,CFB,CYBRD1,AGT,PDZK1IP1,EPHX2,SOGA1,ADIRF,HPGD,SLC39A5,LRRC26,NPNT,HGD,PLA2G2A,AKR1C3,TXNRD1,SLPI,MYH14,SDCBP2,PTGR1,GPX3,ABCB6,BCAS1,ATP6V1B1,SPINK1,HSPA6,ASS1,SGSH,RARRES1,FUT2,TMEM132A,WNT1,SYT7,G6PD,HIST1H2BD,FTH1,WFDC2,FSCN1,PROM1,MYO1D,RHOB,DDC,ARSA,CFD,MMP24,LAMB1,ALDH1A1
GO:CC	extracellular organelle	GO:0043230	1.13457e-05	4.94517	2167	254	60	18797	SI,GSTA1,KRT16,AKR1C4,SUSD2,SELENOP,PDZK1,KRT17,PSMB9,CDHR5,GAS6,PIGR,HSPA12A,KRT24,CFB,CYBRD1,AGT,PDZK1IP1,EPHX2,SOGA1,ADIRF,HPGD,SLC39A5,LRRC26,NPNT,HGD,PLA2G2A,AKR1C3,TXNRD1,SLPI,MYH14,SDCBP2,PTGR1,GPX3,ABCB6,BCAS1,ATP6V1B1,SPINK1,HSPA6,ASS1,SGSH,RARRES1,FUT2,TMEM132A,WNT1,SYT7,G6PD,HIST1H2BD,FTH1,WFDC2,FSCN1,PROM1,MYO1D,RHOB,DDC,ARSA,CFD,MMP24,LAMB1,ALDH1A1
GO:CC	extracellular region part	GO:0044421	2.43638e-05	4.61326	3732	257	87	18797	ENPP2,SI,GSTA1,KRT16,AKR1C4,MT3,SST,SUSD2,KLK12,ALDH3A1,SELENOP,PDZK1,GSTM1,KRT17,PSMB9,CDHR5,GAS6,PIGR,SCG2,HSPA12A,KRT24,CFB,CYBRD1,GCNT1,AGT,MUC2,IHH,PDZK1IP1,EPHX2,SOGA1,ADIRF,HPGD,WNT11,MUC13,GSTM4,SLC39A5,LRRC26,NPNT,HGD,PLA2G2A,MDK,AKR1C3,TXNRD1,SLPI,MYH14,SDCBP2,PTGR1,GPX3,ABCB6,BCAS1,PLBD1,ATP6V1B1,SPINK1,HSPA6,ASS1,SGSH,RARRES1,FUT2,TMEM132A,RARRES2,TIMP2,MERTK,WNT1,SYT7,ARTN,G6PD,HIST1…
GO:CC	vesicle	GO:0031982	5.6916e-05	4.24477	3850	254	87	18797	SI,GSTA1,PARM1,KRT16,SCG5,AKR1C4,MT3,SUSD2,KLK12,SELENOP,SCGN,PDZK1,KRT17,IYD,PSMB9,BMF,CDHR5,GAS6,PIGR,SCG2,HSPA12A,KRT24,CFB,CYBRD1,AGT,PDZK1IP1,CNIH2,EPHX2,SOGA1,ADIRF,HPGD,NCF2,SLC39A5,LRRC26,NPNT,HGD,PLA2G2A,BACE1,AKR1C3,TXNRD1,SLPI,MYH14,SDCBP2,PTGR1,GPX3,ABCB6,BCAS1,CD68,ATP6V1B1,SPINK1,ACKR4,HSPA6,ASS1,SGSH,RARRES1,FUT2,RAP1GAP,TMEM132A,TP53INP1,RHOV,RARRES2,TIMP2,WNT1,SYT7,ATP10B,G6PD,HI…
GO:CC	extracellular space	GO:0005615	0.000366503	3.43592	3534	257	80	18797	ENPP2,SI,GSTA1,KRT16,AKR1C4,MT3,SST,SUSD2,KLK12,ALDH3A1,SELENOP,PDZK1,KRT17,PSMB9,CDHR5,GAS6,PIGR,SCG2,HSPA12A,KRT24,CFB,CYBRD1,GCNT1,AGT,IHH,PDZK1IP1,EPHX2,SOGA1,ADIRF,HPGD,WNT11,MUC13,SLC39A5,LRRC26,NPNT,HGD,PLA2G2A,AKR1C3,TXNRD1,SLPI,MYH14,SDCBP2,PTGR1,GPX3,ABCB6,BCAS1,PLBD1,ATP6V1B1,SPINK1,HSPA6,ASS1,SGSH,RARRES1,FUT2,TMEM132A,RARRES2,TIMP2,MERTK,WNT1,SYT7,ARTN,G6PD,HIST1H2BD,FTH1,WFDC2,TSKU,…
GO:CC	extracellular region	GO:0005576	0.000540437	3.26725	4502	267	98	18797	ENPP2,SI,GSTA1,KRT16,SCG5,AKR1C4,MT3,SST,SUSD2,KLK12,ALDH3A1,SELENOP,SCGN,PDZK1,GSTM1,KRT17,PSMB9,CDHR5,GAS6,PIGR,SCG2,HSPA12A,KRT24,CFB,CYBRD1,GCNT1,AGT,MUC2,IHH,PDZK1IP1,EPHX2,SOGA1,ADIRF,HPGD,WNT11,PRAP1,MUC13,GSTM4,SLC39A5,LRRC26,NPNT,HGD,PLA2G2A,MDK,AKR1C3,TXNRD1,AKR1B10,SLPI,MYH14,SDCBP2,PTGR1,GPX3,ABCB6,BCAS1,PLBD1,ATP6V1B1,FBLN7,SPINK1,HSPA6,ASS1,SGSH,RARRES1,FUT2,TMEM132A,RARRES2,TIMP2,M…
GO:CC	microvillus	GO:0005902	0.0040311	2.39458	83	326	9	18797	PDZK1,CDHR5,ATP6V1B1,USH1C,PTPRH,FSCN1,PROM1,MUC20,PLEKHG6
GO:CC	microvillus membrane	GO:0031528	0.0101953	1.9916	24	302	5	18797	PDZK1,CDHR5,PTPRH,PROM1,MUC20
GO:CC	troponin complex	GO:0005861	0.0270566	1.56773	9	197	3	18797	TNNC2,TNNC1,TNNT3
GO:CC	brush border	GO:0005903	0.0432208	1.36431	104	275	8	18797	SI,PDZK1,CDHR5,CYBRD1,MYH14,USH1C,MYO1D,MYO1B
KEGG	Metabolism of xenobiotics by cytochrome P450	KEGG:00980	7.48698e-07	6.12569	73	174	13	7590	CYP1A1,GSTA1,ALDH3A1,GSTM1,UGT2A3,UGT2B17,DHDH,GSTM4,UGT2B7,UGT1A6,EPHX1,CYP1A2,CYP1B1
KEGG	Chemical carcinogenesis	KEGG:05204	2.37859e-06	5.62368	80	174	13	7590	AKR1C2,CYP1A1,GSTA1,ALDH3A1,GSTM1,UGT2A3,UGT2B17,GSTM4,UGT2B7,UGT1A6,EPHX1,CYP1A2,CYP1B1
KEGG	Steroid hormone biosynthesis	KEGG:00140	8.06855e-05	4.0932	60	174	10	7590	AKR1C2,CYP1A1,AKR1C4,UGT2A3,UGT2B17,UGT2B7,AKR1C3,UGT1A6,CYP1A2,CYP1B1
KEGG	Drug metabolism - cytochrome P450	KEGG:00982	0.00106011	2.97465	69	158	9	7590	GSTA1,ALDH3A1,GSTM1,UGT2A3,UGT2B17,GSTM4,UGT2B7,UGT1A6,CYP1A2
KEGG	Pentose and glucuronate interconversions	KEGG:00040	0.00158928	2.7988	34	126	6	7590	UGT2A3,UGT2B17,DHDH,UGT2B7,UGT1A6,AKR1B10
KEGG	Drug metabolism - other enzymes	KEGG:00983	0.0259148	1.58645	78	125	7	7590	GSTA1,GSTM1,UGT2A3,UGT2B17,GSTM4,UGT2B7,UGT1A6
REAC	Biosynthesis of specialized proresolving mediators (SPMs)	REAC:R-HSA-9018678	1.84773e-05	4.73336	18	224	7	10526	CYP1A1,EPHX2,HPGD,GSTM4,PTGR1,CYP1A2,ALOX5
REAC	Biosynthesis of DHA-derived SPMs	REAC:R-HSA-9018677	0.000229174	3.63983	16	224	6	10526	CYP1A1,EPHX2,HPGD,GSTM4,CYP1A2,ALOX5
REAC	Biological oxidations	REAC:R-HSA-211859	0.000239449	3.62079	218	174	16	10526	CYP1A1,NR1H4,GSTA1,CYP4F11,ALDH3A1,GSTM1,UGT2A3,CYP4F12,UGT2B17,GSTM4,UGT2B7,GCLC,UGT1A6,EPHX1,CYP1A2,CYP1B1
REAC	Synthesis of bile acids and bile salts via 27-hydroxycholesterol	REAC:R-HSA-193807	0.00103574	2.98475	15	20	3	10526	AKR1C2,NR1H4,AKR1C4
REAC	Arachidonic acid metabolism	REAC:R-HSA-2142753	0.00172762	2.76255	60	224	9	10526	CYP1A1,CYP4F11,EPHX2,HPGD,AKR1C3,PTGR1,CYP1A2,CYP1B1,ALOX5
REAC	Synthesis of bile acids and bile salts via 7alpha-hydroxycholesterol	REAC:R-HSA-193368	0.00186033	2.73041	23	53	4	10526	AKR1C2,NR1H4,AKR1C4,BAAT
REAC	Synthesis of epoxy (EET) and dihydroxyeicosatrienoic acids (DHET)	REAC:R-HSA-2142670	0.00188797	2.72401	8	174	4	10526	CYP1A1,EPHX2,CYP1A2,CYP1B1
REAC	Regulation of gene expression in endocrine-committed (NEUROG3+) progenitor cells	REAC:R-HSA-210746	0.0026807	2.57175	5	94	3	10526	PAX4,INSM1,NEUROG3
REAC	Synthesis of bile acids and bile salts	REAC:R-HSA-192105	0.00828244	2.08184	33	53	4	10526	AKR1C2,NR1H4,AKR1C4,BAAT
REAC	Phase II - Conjugation of compounds	REAC:R-HSA-156580	0.0123947	1.90677	107	158	9	10526	GSTA1,GSTM1,UGT2A3,UGT2B17,GSTM4,UGT2B7,GCLC,UGT1A6,CYP1A2
REAC	Bile acid and bile salt metabolism	REAC:R-HSA-194068	0.0219088	1.65938	42	53	4	10526	AKR1C2,NR1H4,AKR1C4,BAAT
REAC	Fatty acid metabolism	REAC:R-HSA-8978868	0.0337688	1.47148	174	224	13	10526	CYP1A1,CYP4F11,ACACB,EHHADH,EPHX2,HPGD,AKR1C3,PTGR1,CYP1A2,ABCD1,CYP1B1,CRAT,ALOX5
WP	Metapathway biotransformation Phase I and II	WP:WP702	2.08397e-06	5.68111	182	140	19	6207	AKR1C2,CYP1A1,GSTA1,AKR1C4,CYP4F11,GSTM1,UGT2A3,BAAT,CHST13,CYP4F12,UGT2B17,EPHX2,GSTM4,UGT2B7,AKR1C3,UGT1A6,AKR1B10,EPHX1,GPX3
WP	Benzo(a)pyrene metabolism	WP:WP696	3.96652e-06	5.40159	9	174	6	6207	AKR1C2,CYP1A1,AKR1C4,AKR1C3,EPHX1,CYP1B1
WP	Estrogen metabolism	WP:WP697	3.36152e-05	4.47346	18	174	7	6207	CYP1A1,GSTA1,GSTM1,UGT2B7,UGT1A6,CYP1A2,CYP1B1
WP	Benzene metabolism	WP:WP3891	0.00878028	2.05649	6	303	4	6207	GSTM1,DHDH,EPHX1,NQO1
WP	NRF2 pathway	WP:WP2884	0.00913009	2.03953	144	207	15	6207	GSTA1,ALDH3A1,GSTM1,GSTM4,SLC39A5,UGT2B7,GCLC,TXNRD1,UGT1A6,PTGR1,GPX3,G6PD,MAFG,FTH1,SRXN1
WP	Nuclear Receptors Meta-Pathway	WP:WP2882	0.0369514	1.43237	317	207	23	6207	CYP1A1,NR1H4,GSTA1,ALDH3A1,GSTM1,BAAT,SLCO2B1,CYP4F12,EHHADH,GSTM4,SLC39A5,UGT2B7,GCLC,TXNRD1,UGT1A6,PTGR1,GPX3,CYP1A2,CYP1B1,G6PD,MAFG,FTH1,SRXN1
WP	Glutathione metabolism	WP:WP100	0.0405091	1.39245	21	191	5	6207	GSTA1,GSTM1,GCLC,GPX3,G6PD

## Sheet: DUSP16
HIT	ORF	Fold Change (log(2))	Z-value	gene ID
CHP2	DUSP16+	6.80266	13.9995	63928
C15orf48	DUSP16+	5.98269	12.2821	84419
ENPP2	DUSP16+	5.24861	11.0182	5168
SI	DUSP16+	5.23403	12.9396	6476
CASP1	DUSP16+	5.16758	10.4423	834
PIGR	DUSP16+	4.72395	11.933	5284
FCGBP	DUSP16+	4.4645	5.99269	8857
SST	DUSP16+	4.44899	8.43055	6750
HEPACAM2	DUSP16+	4.32008	5.38938	253012
MS4A8	DUSP16+	3.9299	8.28085	83661
CDX1	DUSP16+	3.90871	6.50138	1044
SCG5	DUSP16+	3.90039	5.82231	6447
NR1H4	DUSP16+	3.79366	7.61446	9971
DSE	DUSP16+	3.77463	8.40034	29940
MT3	DUSP16+	3.77103	6.42972	4504
IFITM1	DUSP16+	3.72914	4.60891	8519
PARM1	DUSP16+	3.72566	7.6382	25849
C10orf99	DUSP16+	3.66454	10.0059	387695
IFI44L	DUSP16+	3.60169	5.42342	10964
UNC93A	DUSP16+	3.56125	10.7651	54346
MUC2	DUSP16+	3.54876	7.17625	4583
ADGRG7	DUSP16+	3.51501	9.31256	84873
EPSTI1	DUSP16+	3.48948	4.57069	94240
RETREG1	DUSP16+	3.41118	6.70249	54463
FCAMR	DUSP16+	3.40698	12.9621	83953
NEUROD2	DUSP16+	3.37705	8.69663	4761
RAMP1	DUSP16+	3.33982	5.07351	10267
PAX4	DUSP16+	3.33276	7.23171	5078
EFHC2	DUSP16+	3.3159	8.63037	80258
SCG2	DUSP16+	3.30963	9.26766	7857
FCMR	DUSP16+	3.30035	8.83839	9214
TCEA3	DUSP16+	3.29284	4.92899	6920
SLC3A1	DUSP16+	3.27923	4.41962	6519
SLC26A3	DUSP16+	3.27355	7.85522	1811
TFF3	DUSP16+	3.26608	4.32229	7033
TNNC2	DUSP16+	3.21097	6.83566	7125
GAS6	DUSP16+	3.17795	7.34695	2621
PLBD1	DUSP16+	3.14652	9.08779	79887
CDX2	DUSP16+	3.14617	8.08171	1045
KLK12	DUSP16+	3.11088	4.93987	43849
CYP2J2	DUSP16+	3.10064	5.97272	1573
SLC7A9	DUSP16+	3.06728	7.54691	11136
ADH1C	DUSP16+	3.01562	4.2577	126
SCGN	DUSP16+	3.01124	5.81296	10590
UGT2A3	DUSP16+	3.00081	8.29533	79799
DEPTOR	DUSP16+	2.96076	6.02337	64798
SLC51A	DUSP16+	2.93564	7.51008	200931
RASD1	DUSP16+	2.92441	4.72396	51655
MATN2	DUSP16+	2.91795	5.35338	4147
ACACB	DUSP16+	2.90883	6.80049	32
ADH1A	DUSP16+	2.85927	4.71955	124
FFAR2	DUSP16+	2.84304	5.8672	2867
SPTLC3	DUSP16+	2.81996	7.76648	55304
RASL11A	DUSP16+	2.7782	4.86748	387496
CDH17	DUSP16+	2.75909	4.89932	1015
SEPT3	DUSP16+	2.75548	5.78301	55964
GCNT1	DUSP16+	2.74898	6.01288	2650
MAP2K6	DUSP16+	2.73432	7.16787	5608
NPY6R	DUSP16+	2.69367	6.67013	4888
IYD	DUSP16+	2.68979	5.95542	389434
FAM46C	DUSP16+	2.66496	5.16921	54855
SLC15A3	DUSP16+	2.66002	4.67222	51296
C2orf88	DUSP16+	2.64881	6.4064	84281
SETBP1	DUSP16+	2.64399	9.14092	26040
ST6GALNAC1	DUSP16+	2.64223	5.20634	55808
SUSD2	DUSP16+	2.62367	4.9696	56241
GCG	DUSP16+	2.6219	6.5816	2641
TRABD2A	DUSP16+	2.60015	6.60495	129293
TMEM171	DUSP16+	2.58655	5.41033	134285
LMO2	DUSP16+	2.57635	5.33754	4005
ANPEP	DUSP16+	2.55135	7.32311	290
CGNL1	DUSP16+	2.52482	4.23241	84952
EPHX2	DUSP16+	2.51934	6.09886	2053
PLXDC2	DUSP16+	2.51668	4.84342	84898
CYBRD1	DUSP16+	2.48836	5.63965	79901
SLC39A5	DUSP16+	2.45766	5.16739	283375
MX1	DUSP16+	2.45692	4.66411	4599
TNFRSF11B	DUSP16+	2.43827	5.14462	4982
PSMB9	DUSP16+	2.43782	4.40956	5698
UGT2B17	DUSP16+	2.42474	6.29088	7367
KCNH2	DUSP16+	2.41933	5.86483	3757
HEPH	DUSP16+	2.41776	4.45355	9843
SMIM24	DUSP16+	2.38954	4.69356	284422
ALDH5A1	DUSP16+	2.38919	5.32497	7915
ALOX5AP	DUSP16+	2.38501	5.59475	241
SORBS2	DUSP16+	2.37777	4.68232	8470
PTPRO	DUSP16+	2.35676	4.34075	5800
SYNPO	DUSP16+	2.33384	6.89985	11346
CD74	DUSP16+	2.32541	4.9191	972
KCNF1	DUSP16+	2.31715	4.60498	3754
KCNJ2	DUSP16+	2.31684	5.78573	3759
GPA33	DUSP16+	2.29977	5.80738	10223
RGS4	DUSP16+	2.2837	7.0784	5999
ADH6	DUSP16+	2.2827	5.80455	130
PDZRN3	DUSP16+	2.282	5.93328	23024
RCOR2	DUSP16+	2.24078	4.0195	283248
INSM1	DUSP16+	2.23366	6.25577	3642
IHH	DUSP16+	2.19541	5.23179	3549
GPC3	DUSP16+	2.17141	5.84606	2719
MAFB	DUSP16+	2.14748	5.29972	9935
GAMT	DUSP16+	2.14101	4.55949	2593
REG4	DUSP16+	2.13735	4.19033	83998
UBA7	DUSP16+	2.13309	4.52421	7318
CYP27A1	DUSP16+	2.12623	6.09861	1593
KIAA1211L	DUSP16+	2.12179	4.04857	343990
PPP1R14D	DUSP16+	2.12072	5.40371	54866
IFIT1	DUSP16+	2.11739	4.6845	3434
LGALS2	DUSP16+	2.09953	4.10175	3957
PMP22	DUSP16+	2.08369	6.77568	5376
CFB	DUSP16+	2.0817	4.20652	629
C1orf115	DUSP16+	2.07382	4.13958	79762
LCE1E	DUSP16+	2.06348	7.13119	353135
GGT6	DUSP16+	2.0429	4.45804	124975
WFDC21P	DUSP16+	2.02916	5.17854	645638
MAOA	DUSP16+	2.02402	4.83258	4128
KCTD12	DUSP16+	2.01981	6.60458	115207
PDZK1	DUSP16+	2.01345	4.28265	5174
PBX1	DUSP16+	2.0134	5.17258	5087
CNIH2	DUSP16+	1.9964	5.27188	254263
ABCB1	DUSP16+	1.98421	5.01887	5243
RBP4	DUSP16+	1.96217	5.59406	5950
LRRC26	DUSP16+	1.96198	6.12693	389816
SOGA1	DUSP16+	1.95626	4.63442	140710
DDC	DUSP16+	1.93989	5.6585	1644
MGAT4A	DUSP16+	1.92955	4.61955	11320
DYRK3	DUSP16+	1.91458	7.47802	8444
KRT40	DUSP16+	1.90082	4.36535	125115
SRPK3	DUSP16+	1.89252	4.9114	26576
PI3	DUSP16+	1.8889	4.65449	5266
FAM83E	DUSP16+	1.88875	4.99466	54854
FOLR1	DUSP16+	1.88857	4.30877	2348
MPP1	DUSP16+	1.88638	6.21023	4354
CAPN13	DUSP16+	1.87156	4.05594	92291
NEUROG3	DUSP16+	1.87038	4.71165	50674
GBP1	DUSP16+	1.87019	4.24429	2633
PHGR1	DUSP16+	1.86744	5.43338	644844
ASS1	DUSP16+	1.86638	4.49241	445
ZNF362	DUSP16+	1.86422	4.79154	149076
CNN3	DUSP16+	1.86258	4.49944	1266
IFI6	DUSP16+	1.86098	4.09129	2537
SLPI	DUSP16+	1.82713	6.54989	6590
GSDMB	DUSP16+	1.82441	7.62856	55876
APOBR	DUSP16+	1.81822	6.12737	55911
MYT1	DUSP16+	1.80965	4.33891	4661
IRF9	DUSP16+	1.80536	4.05744	10379
NME4	DUSP16+	1.78376	5.1429	4833
TDO2	DUSP16+	1.78301	4.02434	6999
FUT2	DUSP16+	1.76005	6.58968	2524
EHHADH	DUSP16+	1.74792	4.67954	1962
SESN1	DUSP16+	1.74363	5.55541	27244
ASCL2	DUSP16+	1.73909	5.47146	430
TMCC3	DUSP16+	1.73752	4.30299	57458
ZNF862	DUSP16+	1.7252	5.5896	643641
CDHR5	DUSP16+	1.72507	8.72515	53841
CD99	DUSP16+	1.72259	4.82861	4267
CELF3	DUSP16+	1.72002	7.93702	11189
ZNF358	DUSP16+	1.70692	4.17435	140467
HPGD	DUSP16+	1.67738	7.3373	3248
IFITM3	DUSP16+	1.66904	4.57322	10410
SATB2	DUSP16+	1.66382	4.17901	23314
CLCA4	DUSP16+	1.65742	4.41326	22802
MT1F	DUSP16+	1.65558	4.14442	4494
AGXT	DUSP16+	1.65086	5.49157	189
NECTIN3	DUSP16+	1.64883	7.97004	25945
PTGER4	DUSP16+	1.64508	7.47116	5734
SLC17A4	DUSP16+	1.62709	4.40229	10050
WNK2	DUSP16+	1.59254	4.38599	65268
HES6	DUSP16+	1.59186	4.35007	55502
ACKR4	DUSP16+	1.59003	4.4793	51554
FABP6	DUSP16+	1.57534	5.11637	2172
DPEP1	DUSP16+	1.56329	4.93896	1800
PUS10	DUSP16+	1.56018	5.95261	150962
CLYBL	DUSP16+	1.55908	4.23284	171425
SELENBP1	DUSP16+	1.53251	4.93207	8991
MDK	DUSP16+	1.52391	4.37929	4192
IFI44	DUSP16+	1.51955	4.1944	10561
AOC1	DUSP16+	1.51561	4.72676	26
PLSCR4	DUSP16+	1.50817	5.24215	57088
MARCH3	DUSP16+	1.48927	6.28532	115123
PTGDR2	DUSP16+	1.485	6.03291	11251
ATP10B	DUSP16+	1.48348	5.88545	23120
CTSO	DUSP16+	1.4811	4.04341	1519
PLCE1	DUSP16+	1.47465	4.94152	51196
ZIC2	DUSP16+	1.46	4.65992	7546
TRIM54	DUSP16+	1.45228	5.95847	57159
ETS1	DUSP16+	1.45049	7.29515	2113
NR3C2	DUSP16+	1.44756	5.26082	4306
PRR15L	DUSP16+	1.44359	5.04983	79170
LINC02035	DUSP16+	1.43003	4.6931	100129550
PLCL2	DUSP16+	1.42431	5.73166	23228
NAAA	DUSP16+	1.42291	5.46721	27163
OTULINL	DUSP16+	1.4173	4.42745	54491
RHOU	DUSP16+	1.40099	5.06651	58480
CRYL1	DUSP16+	1.39464	5.79827	51084
RGL1	DUSP16+	1.38498	4.27016	23179
ITPR2	DUSP16+	1.38142	4.01519	3709
SLC40A1	DUSP16+	1.37915	4.20166	30061
AKR1C4	DUSP16+	1.37901	4.20224	1109
MESP1	DUSP16+	1.37381	5.21134	55897
SBK1	DUSP16+	1.37061	4.27331	388228
CKMT1B	DUSP16+	1.3642	4.90598	1159
RIIAD1	DUSP16+	1.35861	4.55759	284485
IFIH1	DUSP16+	1.35454	4.14693	64135
SPEF2	DUSP16+	1.34329	4.63023	79925
RARRES2	DUSP16+	1.34108	4.41341	5919
PROS1	DUSP16+	1.33871	6.19083	5627
NCOA1	DUSP16+	1.33754	8.61766	8648
OBSCN	DUSP16+	1.32479	9.01889	84033
SMIM3	DUSP16+	1.32302	6.0266	85027
NPNT	DUSP16+	1.31778	4.09107	255743
PROX1	DUSP16+	1.29856	4.41539	5629
KIZ	DUSP16+	1.28703	4.06648	55857
NUAK2	DUSP16+	1.27828	4.33708	81788
TAPBPL	DUSP16+	1.26887	4.21467	55080
MID1	DUSP16+	1.26616	7.86532	4281
CKMT1A	DUSP16+	1.2606	5.69879	548596
PON3	DUSP16+	1.25972	5.29747	5446
FRAS1	DUSP16+	1.24524	5.94371	80144
RALGPS1	DUSP16+	1.244	4.6072	9649
SH3BGRL	DUSP16+	1.24305	5.97417	6451
DPP4	DUSP16+	1.2423	4.03442	1803
FAM3D	DUSP16+	1.2333	5.92509	131177
MX2	DUSP16+	1.22521	4.18055	4600
FAM131B	DUSP16+	1.21035	5.26774	9715
MOGAT3	DUSP16+	1.20959	4.63483	346606
KAT2B	DUSP16+	1.19531	4.09118	8850
SLC16A14	DUSP16+	1.19269	4.17682	151473
ANKRD65	DUSP16+	1.19031	4.65813	441869
PLA2G4F	DUSP16+	1.18366	4.45715	255189
MUC13	DUSP16+	1.1704	4.20077	56667
FAM213A	DUSP16+	1.16793	4.61729	84293
MOB3B	DUSP16+	1.15816	4.2037	79817
AQP11	DUSP16+	1.14697	6.05325	282679
TCTN1	DUSP16+	1.12081	4.68215	79600
PARP9	DUSP16+	1.11515	4.05122	83666
MAMSTR	DUSP16+	1.11511	4.28577	284358
FCGRT	DUSP16+	1.11366	4.37484	2217
PF4	DUSP16+	1.1119	6.0606	5196
TNFRSF14	DUSP16+	1.10931	4.55843	8764
USP12	DUSP16+	1.10352	9.11136	219333
RBKS	DUSP16+	1.09891	4.85529	64080
ANO9	DUSP16+	1.09853	6.59387	338440
TMTC4	DUSP16+	1.09568	6.97565	84899
DEF6	DUSP16+	1.08973	4.22362	50619
SLC7A7	DUSP16+	1.08664	6.46321	9056
HNF4A	DUSP16+	1.08505	5.28848	3172
SLC12A2	DUSP16+	1.07837	5.01447	6558
HSD11B2	DUSP16+	1.07825	4.01724	3291
IL7	DUSP16+	1.07822	4.20451	3574
PDE6A	DUSP16+	1.07741	4.83546	5145
AMT	DUSP16+	1.07642	4.47491	275
SCAMP5	DUSP16+	1.07096	6.2936	192683
GLIS3	DUSP16+	1.06833	4.4281	169792
CHST6	DUSP16+	1.06725	4.77063	4166
SEZ6L2	DUSP16+	1.06442	4.39075	26470
OCLN	DUSP16+	1.05636	8.58497	100506658
VIL1	DUSP16+	1.05418	4.46623	7429
ARHGEF10L	DUSP16+	1.05147	5.84906	55160
CAST	DUSP16+	1.04239	4.37478	831
ARSA	DUSP16+	1.04131	4.02423	410
CYP4V2	DUSP16+	1.03817	4.25102	285440
CDC42EP5	DUSP16+	1.03512	4.29302	148170
CD68	DUSP16+	1.02927	4.47553	968
ARSD	DUSP16+	1.01651	4.52639	414
SALL4	DUSP16+	1.01239	4.4416	57167
DGKA	DUSP16+	1.00954	6.89287	1606
CACNA1D	DUSP16+	1.00822	4.29354	776
FAM46A	DUSP16+	1.00644	4.74097	55603

## Sheet: DUSP16 annotations
source	term_name	term_id	adjusted_p_value	negative_log10_of_adjusted_p_value	term_size	query_size	intersection_size	effective_domain_size	intersections
GO:MF	alcohol dehydrogenase activity, zinc-dependent	GO:0004024	0.0018117	2.74191	7	92	3	18098	ADH1C,ADH1A,ADH6
GO:MF	alcohol dehydrogenase (NAD) activity	GO:0004022	0.00431609	2.36491	9	92	3	18098	ADH1C,ADH1A,ADH6
GO:MF	carboxylic acid binding	GO:0031406	0.00808207	2.09248	202	168	10	18098	NR1H4,ACACB,ALOX5AP,DDC,FOLR1,ASS1,TDO2,SESN1,AGXT,FABP6
GO:MF	L-cystine transmembrane transporter activity	GO:0015184	0.0129972	1.88615	4	42	2	18098	SLC3A1,SLC7A9
GO:MF	organic acid binding	GO:0043177	0.0132558	1.8776	214	168	10	18098	NR1H4,ACACB,ALOX5AP,DDC,FOLR1,ASS1,TDO2,SESN1,AGXT,FABP6
GO:MF	RNA polymerase II distal enhancer sequence-specific DNA binding	GO:0000980	0.0257083	1.58993	100	39	4	18098	CDX1,NR1H4,PAX4,CDX2
GO:MF	prostaglandin receptor activity	GO:0004955	0.0310886	1.5074	9	178	3	18098	HPGD,PTGER4,PTGDR2
GO:MF	cysteine-type endopeptidase regulator activity involved in apoptotic process	GO:0043028	0.032843	1.48356	41	37	3	18098	CASP1,MT3,GAS6
GO:MF	sulfur compound transmembrane transporter activity	GO:1901682	0.0353196	1.45198	37	42	3	18098	SLC3A1,SLC26A3,SLC7A9
GO:MF	prostanoid receptor activity	GO:0004954	0.0440911	1.35565	10	178	3	18098	HPGD,PTGER4,PTGDR2
GO:MF	sulfur amino acid transmembrane transporter activity	GO:0000099	0.0452896	1.344	7	42	2	18098	SLC3A1,SLC7A9
GO:BP	carboxylic acid metabolic process	GO:0019752	0.000245959	3.60914	1080	258	39	17816	NR1H4,DSE,SLC3A1,CYP2J2,ADH1C,UGT2A3,ACACB,ADH1A,IYD,EPHX2,PSMB9,UGT2B17,ALDH5A1,ALOX5AP,CD74,ADH6,GAMT,CYP27A1,GGT6,DDC,FOLR1,ASS1,TDO2,EHHADH,HPGD,AGXT,DPEP1,NAAA,CRYL1,AKR1C4,CKMT1B,PROX1,CKMT1A,PON3,PLA2G4F,SLC7A7,HNF4A,AMT,CYP4V2
GO:BP	monocarboxylic acid metabolic process	GO:0032787	0.000518431	3.28531	649	227	26	17816	NR1H4,DSE,CYP2J2,ADH1C,UGT2A3,ACACB,ADH1A,EPHX2,UGT2B17,ALDH5A1,ALOX5AP,CD74,ADH6,GAMT,CYP27A1,EHHADH,HPGD,AGXT,NAAA,CRYL1,AKR1C4,CKMT1B,PROX1,CKMT1A,PON3,PLA2G4F
GO:BP	oxoacid metabolic process	GO:0043436	0.000682087	3.16616	1169	258	40	17816	NR1H4,DSE,SLC3A1,CYP2J2,ADH1C,UGT2A3,ACACB,ADH1A,IYD,EPHX2,PSMB9,UGT2B17,ALDH5A1,ALOX5AP,CD74,ADH6,GAMT,CYP27A1,GGT6,DDC,FOLR1,ASS1,TDO2,EHHADH,HPGD,AGXT,DPEP1,NAAA,CRYL1,AKR1C4,CKMT1B,PROX1,CKMT1A,PON3,PLA2G4F,SLC7A7,HNF4A,AMT,CHST6,CYP4V2
GO:BP	organic acid metabolic process	GO:0006082	0.00105559	2.9765	1189	258	40	17816	NR1H4,DSE,SLC3A1,CYP2J2,ADH1C,UGT2A3,ACACB,ADH1A,IYD,EPHX2,PSMB9,UGT2B17,ALDH5A1,ALOX5AP,CD74,ADH6,GAMT,CYP27A1,GGT6,DDC,FOLR1,ASS1,TDO2,EHHADH,HPGD,AGXT,DPEP1,NAAA,CRYL1,AKR1C4,CKMT1B,PROX1,CKMT1A,PON3,PLA2G4F,SLC7A7,HNF4A,AMT,CHST6,CYP4V2
GO:BP	small molecule metabolic process	GO:0044281	0.00134221	2.87218	1989	251	55	17816	NR1H4,DSE,MT3,SLC3A1,TFF3,CYP2J2,ADH1C,UGT2A3,ACACB,ADH1A,IYD,GCG,EPHX2,PSMB9,UGT2B17,ALDH5A1,ALOX5AP,CD74,ADH6,GAMT,CYP27A1,GGT6,RBP4,SOGA1,DDC,FOLR1,MPP1,ASS1,APOBR,NME4,TDO2,FUT2,EHHADH,HPGD,AGXT,DPEP1,CLYBL,PLCE1,PLCL2,NAAA,CRYL1,AKR1C4,CKMT1B,PROX1,CKMT1A,PON3,MOGAT3,KAT2B,PLA2G4F,PARP9,RBKS,SLC7A7,HNF4A,AMT,CHST6
GO:BP	icosanoid metabolic process	GO:0006690	0.00380689	2.41943	113	227	10	17816	CYP2J2,EPHX2,ALOX5AP,CD74,GGT6,HPGD,DPEP1,AKR1C4,PON3,PLA2G4F
GO:BP	monocarboxylic acid biosynthetic process	GO:0072330	0.018996	1.72134	232	227	13	17816	NR1H4,DSE,ACACB,EPHX2,ALOX5AP,CD74,GAMT,CYP27A1,HPGD,AGXT,AKR1C4,PROX1,PLA2G4F
GO:BP	drug metabolic process	GO:0017144	0.0208806	1.68026	593	214	21	17816	DSE,MT3,CYP2J2,ADH1C,ADH1A,EPHX2,ALDH5A1,ADH6,GAMT,CYP27A1,GGT6,MAOA,DDC,FOLR1,ASS1,AGXT,DPEP1,CLYBL,AKR1C4,CKMT1B,CKMT1A
GO:BP	organic hydroxy compound metabolic process	GO:1901615	0.0258068	1.58827	531	223	20	17816	NR1H4,MT3,ADH1C,ACACB,ADH1A,IYD,EPHX2,ADH6,INSM1,CYP27A1,MAOA,RBP4,DDC,APOBR,PLCE1,PLCL2,NAAA,AKR1C4,PROX1,MOGAT3
GO:BP	organic anion transport	GO:0015711	0.0293169	1.53288	493	242	20	17816	NR1H4,SLC3A1,SLC26A3,SLC7A9,SLC51A,ACACB,MAP2K6,RGS4,ABCB1,FOLR1,AGXT,SLC17A4,PLSCR4,ATP10B,AKR1C4,NCOA1,SLC16A14,PLA2G4F,ANO9,SLC7A7
GO:BP	carboxylic acid transport	GO:0046942	0.0305632	1.5148	335	242	16	17816	NR1H4,SLC3A1,SLC26A3,SLC7A9,SLC51A,ACACB,MAP2K6,RGS4,FOLR1,AGXT,SLC17A4,AKR1C4,NCOA1,SLC16A14,PLA2G4F,SLC7A7
GO:BP	anion transport	GO:0006820	0.0327377	1.48495	621	244	23	17816	NR1H4,SLC3A1,SLC26A3,SLC7A9,SLC51A,ACACB,MAP2K6,RGS4,PDZK1,ABCB1,FOLR1,CLCA4,AGXT,SLC17A4,PLSCR4,ATP10B,AKR1C4,NCOA1,SLC16A14,PLA2G4F,ANO9,SLC7A7,SLC12A2
GO:BP	organic acid transport	GO:0015849	0.0328906	1.48293	337	242	16	17816	NR1H4,SLC3A1,SLC26A3,SLC7A9,SLC51A,ACACB,MAP2K6,RGS4,FOLR1,AGXT,SLC17A4,AKR1C4,NCOA1,SLC16A14,PLA2G4F,SLC7A7
GO:CC	brush border membrane	GO:0031526	7.28523e-05	4.13756	54	152	7	18797	SLC3A1,SLC26A3,SLC7A9,CYBRD1,PDZK1,FOLR1,CDHR5
GO:CC	brush border	GO:0005903	0.000583748	3.23377	104	152	8	18797	SI,SLC3A1,SLC26A3,SLC7A9,CYBRD1,PDZK1,FOLR1,CDHR5
GO:CC	cluster of actin-based cell projections	GO:0098862	0.00145372	2.83752	156	152	9	18797	SI,SLC3A1,SLC26A3,SLC7A9,CYBRD1,PDZK1,FOLR1,MPP1,CDHR5
GO:CC	apical plasma membrane	GO:0016324	0.00207309	2.68338	319	253	16	18797	SI,SLC26A3,SLC7A9,SORBS2,PTPRO,PDZK1,ABCB1,FOLR1,CDHR5,CLCA4,SLC17A4,DPEP1,DPP4,MUC13,SLC12A2,OCLN
GO:CC	apical part of cell	GO:0045177	0.0210536	1.67667	386	253	16	18797	SI,SLC26A3,SLC7A9,SORBS2,PTPRO,PDZK1,ABCB1,FOLR1,CDHR5,CLCA4,SLC17A4,DPEP1,DPP4,MUC13,SLC12A2,OCLN
GO:CC	integral component of membrane	GO:0016021	0.0422125	1.37456	5674	90	44	18797	C15ORF48,ENPP2,SI,PIGR,HEPACAM2,MS4A8,DSE,IFITM1,PARM1,UNC93A,ADGRG7,RETREG1,FCAMR,RAMP1,FCMR,SLC3A1,SLC26A3,SLC7A9,UGT2A3,SLC51A,FFAR2,SPTLC3,CDH17,GCNT1,IYD,SLC15A3,ST6GALNAC1,SUSD2,TRABD2A,TMEM171,ANPEP,PLXDC2,CYBRD1,SLC39A5,UGT2B17,KCNH2,HEPH,SMIM24,ALOX5AP,PTPRO,CD74,KCNF1,KCNJ2,GPA33
KEGG	Tyrosine metabolism	KEGG:00350	0.0205951	1.68624	36	122	5	7590	ADH1C,ADH1A,ADH6,MAOA,DDC
KEGG	Drug metabolism - cytochrome P450	KEGG:00982	0.0439041	1.35749	69	113	6	7590	ADH1C,UGT2A3,ADH1A,UGT2B17,ADH6,MAOA
REAC	Regulation of gene expression in endocrine-committed (NEUROG3+) progenitor cells	REAC:R-HSA-210746	0.0073937	2.13114	5	132	3	10526	PAX4,INSM1,NEUROG3
REAC	Biological oxidations	REAC:R-HSA-211859	0.0446007	1.35066	218	113	10	10526	NR1H4,CYP2J2,ADH1C,UGT2A3,ADH1A,UGT2B17,ADH6,CYP27A1,GGT6,MAOA
REAC	Phase I - Functionalization of compounds	REAC:R-HSA-211945	0.0480109	1.31866	104	113	7	10526	NR1H4,CYP2J2,ADH1C,ADH1A,ADH6,CYP27A1,MAOA

## Sheet: CDC37
HIT	ORF	Fold Change (log(2))	Z-value	gene ID
ANKRD55	CDC37+	1.46816	4.74874	79722
C15orf48	CDC37+	2.67111	4.47739	84419
CDC37	CDC37+	1.48968	13.7044	11140
CDX2	CDC37+	1.59826	4.10552	1045
CELF3	CDC37+	1.26233	5.82502	11189
CHP2	CDC37+	4.08922	8.41537	63928
CLDN1	CDC37+	1.0274	4.90747	9076
CPLX3	CDC37+	1.03627	4.2742	594855
ENPP2	CDC37+	2.94966	5.05581	5168
ERN2	CDC37+	1.01529	5.11257	10595
FFAR2	CDC37+	2.56701	4.32544	2867
LCE1E	CDC37+	1.35193	4.67212	353135
NEUROD2	CDC37+	2.28317	5.87967	4761
PAX4	CDC37+	2.77948	4.92441	5078
PLBD1	CDC37+	1.75107	4.12939	79887
PMP22	CDC37+	1.43114	4.65373	5376
SI	CDC37+	2.95288	7.30011	6476
SLC16A14	CDC37+	1.25614	4.399	151473
SLPI	CDC37+	1.40482	4.72104	6590
TNNC1	CDC37+	1.12416	4.71818	7134
TNNC2	CDC37+	1.28907	4.04768	7125
UNC93A	CDC37+	1.24097	4.63951	54346
UPK2	CDC37+	1.49168	4.7976	7379

## Sheet: CDC37 annotations
source	term_name	term_id	adjusted_p_value	negative_log10_of_adjusted_p_value	term_size	query_size	intersection_size	effective_domain_size	intersections
GO:MF	beta-fructofuranosidase activity	GO:0004564	0.0343197	1.46446	1	2	1	18098	SI
GO:MF	oligo-1,6-glucosidase activity	GO:0004574	0.0343197	1.46446	1	2	1	18098	SI
GO:MF	sucrose alpha-glucosidase activity	GO:0004575	0.0343197	1.46446	1	2	1	18098	SI
GO:CC	troponin complex	GO:0005861	0.00783476	2.10597	9	20	2	18797	TNNC2,TNNC1

## Sheet: TAGAP
HIT	ORF	Fold Change (log(2))	Z-value	gene ID
ALDH2	TAGAP+	1.00651	4.00986	217
ANKRD65	TAGAP+	1.38679	4.43115	441869
ASCL2	TAGAP+	1.44757	4.55653	430
BPNT1	TAGAP+	1.18856	4.53254	10380
CABP7	TAGAP+	2.22814	4.63741	164633
CCDC126	TAGAP+	1.17143	4.28747	90693
CDKL3	TAGAP+	1.25725	5.42841	51265
CELF3	TAGAP+	1.82999	6.89487	11189
COL4A6	TAGAP+	1.04384	4.32994	1288
ENPP2	TAGAP+	3.32203	6.13506	5168
FFAR2	TAGAP+	2.86471	4.82707	2867
FOXJ1	TAGAP+	2.42126	4.41967	2302
GC	TAGAP+	2.8162	11.8096	2638
KCTD12	TAGAP+	1.65151	4.4093	115207
MUC2	TAGAP+	1.14657	4.26226	4583
NEUROD2	TAGAP+	2.02361	4.25496	4761
PAX4	TAGAP+	2.7527	4.87698	5078
REEP6	TAGAP+	1.15786	4.13729	92840
SLC39A5	TAGAP+	1.23062	4.10811	283375
SP110	TAGAP+	1.22941	5.57373	3431
SST	TAGAP+	3.15564	4.88243	6750
SUSD2	TAGAP+	2.81658	4.35601	56241
TAGAP	TAGAP+	7.95517	14.333	117289
TMEM135	TAGAP+	1.44447	4.29056	65084
TTLL9	TAGAP+	2.11969	8.3716	164395
WDR59	TAGAP+	1.94082	12.3435	79726
YBX2	TAGAP+	1.09478	4.13297	51087

## Sheet: TAGAP annotations
source	term_name	term_id	adjusted_p_value	negative_log10_of_adjusted_p_value	term_size	query_size	intersection_size	effective_domain_size	intersections
GO:MF	polysaccharide binding	GO:0030247	0.00469928	2.32797	23	5	2	18098	ENPP2,SUSD2
GO:MF	scavenger receptor activity	GO:0005044	0.0255105	1.59328	53	5	2	18098	ENPP2,SUSD2

## Sheet: TTPAL
HIT	ORF	Fold Change (log(2))	Z-value	gene ID
CABP7	TTPAL+	1.70703	4.35131	164633
CD58	TTPAL+	1.14196	5.79569	965
CKM	TTPAL+	1.1141	4.15666	1158
DPP4	TTPAL+	1.54997	4.58905	1803
FABP6	TTPAL+	1.12503	4.10975	2172
FAP	TTPAL+	1.51291	4.40376	2191
H19	TTPAL+	3.10982	6.58987	283120
LMNTD2	TTPAL+	1.1918	4.86023	256329
MUC2	TTPAL+	2.1863	4.4211	4583
NDUFA4L2	TTPAL+	3.55078	4.34261	56901
NUPR1	TTPAL+	2.24096	4.60582	26471
P4HA2	TTPAL+	1.3909	4.74739	8974
PROS1	TTPAL+	1.01097	4.39538	5627
RGS2	TTPAL+	1.37368	4.83578	5997
SI	TTPAL+	1.63296	4.03702	6476
SLC11A2	TTPAL+	1.622	9.86224	4891
SLC39A5	TTPAL+	1.29517	4.09083	283375
TAGAP	TTPAL+	2.02235	5.17988	117289
TFF3	TTPAL+	1.30059	4.05373	7033
TTPAL	TTPAL+	5.22387	36.7341	79183

[truncated: 11 more sheets: TTPAL annotations, SMAD7, SMAD7 annotations, FOXD1, FOXD1 annotations, YDJC, YDJC annotations, PPM1G, PPM1G annotations, SATB1, SATB1 annotations]
